# Supplementary material for: Gender-specific linkages: frailty, polypharmacy, anti-cholinergic burden, and 5-year mortality risk—a real-world analysis
Source: PeerJ. 2023 Nov 21;11:e16262. doi: 10.7717/peerj.16262 (PMC10668851; doi:10.7717/peerj.16262)
Supplement: Supplemental Information 2 [file peerj-11-16262-s002.xlsx]

## Sheet: Analysis data
age	gender	educational level	body height	body weight	BMI	MMSE	GDS5	EQ5D	ADL	IADL	TUG	HGS	Morse	FRT	MNASF	Polypharmacy	CHS	Death	DM	HTN	CVA	CAD	CKD	dementia	parkinson	COPD	CCI	AM010	BS180	AT420	MIR02	BS500	AT960	AA250	CC080	AQ050	AI090	FD020	ROS02	AN660	AI680	AA910	BIP01	AA650	AC350	AC310	AO220	MEC02	AE060
66	0	5	169	82.4	28.8505	30	0	80	100	8	6.01	36	15	29	14	0	0	0	0	0	0	0	0	0	0	0	0	0	0	0	0	0	0	0	0	0	0	0	0	0	0	0	0	0	0	0	0	0	0
88	0	5				30	0	100	95	8	12.78	23.4	15	25	11	0	1	0	0	0	0	0	0	1	0	1	3	0	0	0	0	0	0	0	0	0	0	0	0	0	0	0	0	0	0	0	0	0	0
70	0	4	173	84	28.07	30	1	70	100	8	15.15	48.87	15	22.83	10	9	0	0	1	1	0	1	1	0	0	0	2	0	0	0	0	0	0	0	0	0	0	0	0	0	0	0	0	0	0	0	0	0	0
80	0	3	159	55	21.7555	24	0	75	100	7	7.44	27	15	23	13	4	1	0	1	0	0	0	0	0	0	0		0	0	0	0	0	0	0	0	0	0	0	0	0	0	0	0	0	0	0	0	0	0
84	0	5	171	76.2	26.0593	25	0	70	100	7	8.25	41.1	15	34	14	2	0	0	0	1	0	0	1	0	0	0	3	0	0	0	0	0	0	0	0	0	0	0	0	0	1	0	0	0	0	0	0	0	0
88	0	4	154.6	54.7	22.8859	29	0	59	100	6	15	21.3	15	11.6	14	5	2	0	0	1	0	1	0	0	0	0	1	0	0	0	0	0	0	0	0	0	0	0	0	0	0	0	0	0	0	0	0	0	0
83	0	5	169.5	61.9	21.5452	23	0	90	100	6	9.2	33.9	15	32	13	2	0	0	1	1	0	0	0	1	0	0	3	0	0	0	0	0	0	0	0	0	0	0	0	0	0	0	0	0	0	0	0	0	0
88	0	4	164	55	20.4491	27	0	99	10	4	9.18	23.9	10	17	14	3	2	1	1	0	0	0	0	0	0	0	0	0	0	0	0	0	0	0	0	0	0	0	0	0	0	0	0	0	0	0	0	0	0
88	0	4	162	62	23.6244	27	0	85	100	5	10.57	29.3	15	36	12	12	1	1	1	1	1	1	1	0	0	0	3	0	0	0	0	0	0	0	0	0	0	0	0	0	1	0	0	0	1	0	0	0	0
65	0	5	176	109	35.1885	30	1	70	100	7	12.34	40.79	15	29	14	6	1	0	1	1	0	0	1	0	0	0	4	0	0	0	0	0	0	0	0	0	0	0	0	0	0	0	0	0	0	1	0	0	0
72	0	1	161.4	78.1	29.98	19	0	90	100	5	8.25	39.63	15	26.33	14	6	0	0	1	1	1	0	1	0	0	0	3	0	0	0	0	0	0	0	0	0	0	0	0	0	0	0	0	0	0	0	0	0	0
74	0	4	158	61	24.4352	30	0	75	100	7	12	36.79	15	23	14	2	1	0	1	1	0	0	0	0	0	0	2	0	0	0	0	0	0	0	0	0	0	0	0	0	0	0	0	0	0	0	0	0	0
90	0	4	155	62	25.81	27	1	60	85	2		20	40		14	6	2	0	1	1	0	1	0	0	1	0	3	0	0	0	0	0	0	0	0	0	0	0	0	0	0	0	0	0	0	0	0	1	0
90	0	3	158.7	51.9	20.6069	26	1	85	95	7	8.25	33.7	15	19	12	3	0	0	0	0	0	0	0	0	0	0	1	0	0	0	0	0	0	0	0	0	0	0	0	0	0	0	0	0	0	0	0	0	0
79	0	3	159.9	51.2	20.025	27	0	80	100	7	18.72	29.5	15	20	12	3	1	0	0	1	1	0	0	0	0	1	3	0	0	0	0	0	0	0	0	0	0	0	0	0	0	0	0	0	0	0	0	0	0
66	0	5	182.8	86.3	25.8261	30	0	85	100	6	6.05	42.3	0	32	14	0	0	0	0	1	0	0	1	0	0	0	1	0	0	0	0	0	0	0	0	0	0	0	0	0	0	0	0	0	0	0	0	0	0
70	0	4	169	65	22.7583	28	1	70	95	7	8.22	27.7	15	40	14	5	0	0	1	0	1	0	0	0	0	0	1	0	0	0	0	0	0	0	0	0	0	0	0	0	0	0	0	0	1	0	0	0	0
90	0	5	158.6	70.3	27.9479	26	0	60	100	8	14.03	23.3	15		14	8	1	0	0	1	0	0	0	0	0	0	1	0	0	0	0	0	0	0	1	0	0	0	1	0	0	0	0	0	0	0	0	0	0
86	0	4	164	61	22.68	28	0	60	100	8	12	20.43	30	14	13	3	1	0	1	1	0	0	0	0	0	0	2	0	0	0	0	0	0	0	0	0	0	0	0	0	0	0	0	0	0	0	0	0	0
97	0	0	165	55	20.202	16	3	60	85	8	14	22.63	15		11	11	1	1	0	1	0	0	0	0	0	0	2	0	1	0	0	0	0	0	0	0	0	0	0	0	0	0	0	0	0	0	0	0	0
83	0	3	172	62.5	21.12	25	4	60	95	8	30	22.9	40		12	8	1	0	1	1	0	1	1	0	0	0	3	0	0	0	0	0	0	0	0	0	0	0	0	0	0	0	0	0	0	0	0	0	0
87	0	4	164.3	69.8	25.8571	24	0	90	100	7	8.16	30	40	25	11	2	0	0	0	1	0	0	0	0	0	0	2	0	0	0	0	0	0	0	0	1	0	0	0	0	0	1	0	0	0	0	0	0	0
84	0	0	165	64	23.5078	20	2	60	100	3	15	18.39	15	15.2	14	7	2	1	1	1	0	1	1	0	0	0		0	0	0	0	0	0	0	0	0	0	0	0	0	0	0	0	0	0	0	0	0	0
83	0	4	161	61	23.533		0	80	85	6	25.25	31.1	40		13	9	2	0	0	1	0	0	0	0	0	0		0	0	0	0	0	0	0	0	0	0	0	0	0	0	0	0	0	0	0	0	0	0
84	0	1	165.8	72.3	26.3008	12	0	75	90	6	15	22.63	40		14	7	1	1	1	1	0	0	0	1	0	0	2	0	0	0	0	0	0	0	0	0	0	0	0	0	0	0	0	0	0	0	0	0	0
70	0	5	167.1	59.2	21.2	29	0	60	100	7	10	30.9	15	30	13	3	0	0	0	1	0	1	0	0	0	1	2	0	0	0	0	1	0	1	0	0	0	0	0	0	0	0	0	0	0	0	0	0	0
87	0	5	158.3	69.7	27.8145	25	0	50	95	5	18.76	31.3	25		13	5	1	0	0	0	0	0	0	0	0	0	1	0	0	0	0	0	0	0	0	0	0	0	0	0	0	0	0	0	0	0	0	0	0
81	0	1	154.1	59.8	25.1823	23	1	90	100	7	9.78	29	15	17	13	11	0	0	0	1	0	1	0	1	0	0	2	0	0	0	0	0	0	0	0	0	0	0	0	0	0	0	0	0	0	0	0	0	0
75	0	1	169	92.4	32.3518	28	0	80	90	7	18.76	29.47	25		14	10	2	0	1	1	1	1	1	0	1	0	2	0	0	1	0	1	0	0	0	0	0	0	0	0	0	1	0	0	0	0	0	0	0
77	0	4	166	67	24.3141	28	0	80	100	8	10	34.6	15	25	14	5	0	0	0	1	1	1	1	0	0	0	6	0	0	1	0	0	0	0	0	0	0	0	1	0	0	0	0	0	1	0	0	0	0
68	0	5	168	70	24.8016	30	0	80	100	8	9.63	32.4	15	30.4	14	1	0	0	1	0	0	0	0	0	0	0	1	0	0	1	0	0	0	0	0	0	0	0	0	0	0	0	0	0	0	0	0	0	0
66	0	4	174	70	23.1206	27	0	50	100	5	7	35	15	30	14	5	0	0	1	1	0	1	0	0	0	0	2	0	0	0	0	0	0	0	0	0	0	0	0	0	0	0	0	0	0	0	0	0	0
82	0	2	171.5	65	22.0996	30	0	90	100	6	11.53	28.3	15	21	13	11	0	1	0	1	0	1	1	0	0	0	1	0	0	0	0	0	0	0	0	0	0	0	1	0	0	0	0	0	0	0	0	0	0
68	0	5	164	62	23.0518	25	0	70	100	4	7	23	15	27	13	9	0	0	1	1	0	0	0	0	0	0	2	0	0	1	0	1	0	0	0	0	0	0	0	0	0	0	0	0	0	0	0	0	0
83	0	5	165	69.5	25.528	29	0	90	100	8	12.4	34.1	15	22	14	2	1	0	0	1	0	0	0	0	0	0	1	0	0	0	0	0	0	0	0	0	0	0	0	0	0	0	0	0	0	0	0	0	0
77	0	0	163	65	24.4646	25	0	80	90	6	15.54	37.7	40		14	4	1	0	0	1	0	1	0	0	0	0	3	0	0	0	0	0	0	1	0	0	0	0	0	0	0	0	0	0	0	0	0	0	0
84	0	2	178	86	27.143	26	0	80	100	7	12.57	28.23	15	24.5	14	8	1	0	1	1	0	0	1	0	0	0	3	0	0	1	0	0	0	0	0	0	0	0	0	0	0	0	0	0	0	0	0	0	0
91	0	0	161.4	69	26.4876	14	0		85	5		19	30		14	6	2	0	1	1	0	0	0	1	0	1	3	0	0	0	0	0	0	0	0	0	0	0	0	0	0	0	0	0	0	0	0	0	0
71	0	5	166	79	28.6689	30	0	70	100	8	10.61	38.03	15	18.5	14	0	0	0	0	1	0	0	0	0	0	0	1	0	0	0	0	0	0	0	0	0	0	0	0	0	0	0	0	0	0	0	0	0	0
83	0	3				25	2	85	90	2	16.31	20	50	20	13	8	2	0	0	1	0	0	0	0	0	0	1	0	0	0	0	0	0	0	0	0	0	0	0	0	0	0	0	0	0	0	0	0	0
83	0	3	153.5	62	26.3133	27	0	60	100	6	9.32	28.7	15	29.5	12	5	1	0	0	1	0	0	0	0	0	0	2	0	0	0	0	0	0	0	0	0	0	0	1	0	0	0	0	0	0	0	0	1	0
67	0	3	173	81.4	27.1977	28	0	90	100	8	11	34	15	21	14	7	0	0	1	1	0	0	0	0	0	0	3	0	0	0	0	0	0	0	0	0	0	0	0	0	0	0	0	0	0	0	0	0	0
82	0	2	155.9	66.3	27.2786	13	1	60	90	0		28.3	40		13	15	1	0	1	1	0	1	1	0	0	0	4	0	0	0	0	1	0	0	0	0	0	0	0	0	0	0	0	0	0	0	0	0	0
76	0	2	165.9	72.6	26.38	27	2	60	100	7	20.06	45.3	25		14	5	1	0	1	1	0	0	0	0	0	0	2	0	0	0	0	0	0	0	1	0	0	0	0	0	0	0	0	0	0	0	0	0	0
90	0	5	165	80	29.3848	29	0	15	85	7	24	21.47	25	17.83	14	4	2	0	0	0	0	0	1	0	0	0	1	0	0	0	0	0	0	0	0	0	0	0	0	0	0	0	0	0	0	0	0	0	0
89	0	3	170	70	24.2215	30	0	80	80	8	13.22	39	40	27	14	1	2	0	0	1	0	1	0	0	0	0	2	0	0	0	0	0	0	0	0	0	0	0	0	0	0	0	0	0	0	0	0	0	0
71	0	5	167.9	79	28.0237	30	1	80	100	8	11.72	46.1	15	29	14	0	0	0	0	1	0	0	0	0	0	0	2	0	0	0	0	0	0	0	0	0	0	0	0	0	0	0	0	0	0	0	0	0	0
87	0	5	163.9	56.2	20.9208	26	1	70	100	6	13.87	23.2	30		12	4	2	0	1	1	1	0	1	0	1	0	5	1	0	0	0	0	0	0	0	0	0	0	1	0	1	0	0	0	1	1	0	0	0
77	0	2	161.3	67.6	25.9823	20	0	80	100	8	11.77	30.4	15	32	14	7	0	0	1	1	0	0	0	0	0	0	3	0	0	0	0	0	0	0	0	0	0	0	0	0	0	0	0	0	0	1	0	0	0
69	0	4	157.6	57.6	23.1905	28	0	85	100	6	12.47	26.4	15	21	14	1	0	0	0	0	0	0	0	0	0	1	1	0	0	0	0	0	0	0	0	0	0	0	0	0	0	0	0	0	0	0	0	0	0
90	0	3	171	70.4	24.0758	26	0	80	100	6	9	30	30	17	14	7	1	1	1	1	0	1	0	0	0	1	2	0	0	0	0	0	0	0	0	0	0	0	0	0	0	0	0	0	0	0	0	0	0
86	0	5	173.5	67.4	22.3904	24	1	60	85	3	29.49	31.1	65		13	5	2	0	1	1	0	0	0	0	0	1	8	0	0	0	0	0	0	0	0	0	0	0	0	0	1	0	0	0	1	0	0	0	0
75	0	5	165.4	73.6	26.9034	29	0	75	100	8	9.4	25.4	15	23	13	6	1	1	1	0	0	0	0	0	0	0	2	0	0	0	0	0	0	0	0	0	0	0	0	1	0	0	0	0	0	0	0	0	0
86	0	4	172	86	29.0698	30	1	80	100	7	7	36.6	15	22.3	14	12	0	0	0	1	0	1	0	0	0	0	2	0	0	0	0	0	0	0	0	0	0	0	0	0	0	0	0	0	0	0	0	0	0
68	0	5	161.8	68	25.9748	29	0	80	100	7	12.09	46.2	15	35	14	5	0	0	0	1	1	0	1	0	0	0	3	0	0	0	0	0	0	0	0	0	0	0	0	0	0	0	0	0	0	0	0	0	0
68	0	5	170	70	24.2215	29	0	90	100	6	8.38	37.1	15	39.5	14	5	1	0	0	1	0	0	1	0	0	0	3	0	0	0	0	0	0	0	0	0	0	0	0	0	0	0	0	0	0	0	0	0	0
73	0	5	166	82	29.7576	27	0		100	7	13.05	32.9	15	25	14	2	0	0	0	0	0	0	0	0	0	0	0	0	0	0	0	0	0	0	0	0	0	0	0	0	0	0	0	0	0	0	0	0	0
92	0	1	165.5	56	20.4452	26	2	60	95	8	11.19	30.06	15	20	8	4	0	1	1	1	0	0	1	1	0	1	3	0	0	1	0	0	0	0	0	1	1	0	0	0	0	0	0	0	0	0	0	0	0
65	0	2	159	58	22.9421	27	0	80	100	6	9.1	24.6	15	25	13	7	1	0	1	1	0	0	1	0	0	0	3	0	0	0	0	0	0	0	1	0	0	0	0	0	0	0	0	0	0	0	0	0	0
66	0	5	155.5	66	27.295	30	0	60	100	5	7.45	40.2	15	34	14	3	0	0	0	1	0	0	1	0	0	0	4	0	0	0	0	0	0	0	0	0	0	0	0	0	0	0	0	0	0	0	0	0	0
72	0	5	164	62	23.0518	24	1	60	95	5	23	22.93	15		14	7	0	1	0	0	0	1	0	1	0	0	5	0	0	1	0	0	0	1	0	0	0	0	1	0	1	0	0	0	0	0	0	0	0
93	0	3	154.1	66.3	27.9195	28	0	90	65	1		19.7	80		10	2	2	0	0	0	0	0	0	1	0	1	1	0	0	0	0	0	0	0	0	0	0	0	0	0	0	0	0	0	0	0	0	0	0
71	0	5	169.3	83.1	28.9926	27	1	70	100	6	10.18	43.4	15	27.9	12	5	0	0	0	1	0	1	0	0	0	0	3	0	0	1	0	0	0	0	0	0	0	0	0	0	0	0	0	0	0	0	0	0	0
67	0	3				29	0	90	100	5	7.66	39	15	33	14	2	0	0	1	0	0	0	0	0	0	0	2	0	0	0	0	0	0	0	0	0	0	0	0	0	0	0	0	0	0	0	0	0	0
77	0	4	168	59.6	21.1168	23	0	90	100	5	14.33	27	30		13	5	0	0	1	0	0	0	0	1	0	0	6	0	0	0	0	0	0	0	0	0	0	0	0	0	0	0	0	0	1	0	0	0	0
84	0	2	163.3	65.1	24.4123	29	1	90	95	8	17.82	28.4	15		14	7	1	0	1	1	0	1	1	0	1	0	4	0	0	0	0	0	0	0	0	0	0	0	0	0	0	0	0	0	0	0	0	0	0
70	0	5	165.1	58.8	21.5716	29	0	80	95	8	9.8	34.4	15	29	13	4	0	0	0	1	0	1	0	0	0	0	1	0	0	0	0	0	0	1	0	0	0	0	0	0	0	0	0	0	0	0	0	0	0
66	0	4	153.2	47.2	20.1106	24	0	70	100	7	10.44	28.5	15	28.3	10	8	1	0	0	1	0	0	0	0	0	0	1	0	0	0	0	0	0	0	0	0	0	0	0	0	0	0	0	1	0	0	0	0	0
73	0	5	168	78	27.6361	30	0	90	100	7	8.6	45.6	15		14	4	0	0	0	1	0	1	0	0	0	0	1	0	0	1	0	0	0	0	0	0	0	0	0	0	0	0	0	0	0	0	0	0	0
87	0	4	165.5	52	20.27	16	1	60	85	3	15	24.5	40	5	9	7	1	1	1	1	0	1	0	1	0	1	2	0	0	1	0	0	0	0	0	0	0	0	0	0	0	0	0	0	0	0	0	0	0
89	0	5	161.2	58.8	22.6281		0	80	100	6	16.14	26	15		13	5	1	0	0	1	1	0	0	0	0	0	3	0	0	0	0	0	0	0	0	0	0	0	0	0	0	0	0	0	0	0	0	0	0
70	0	4	168	78	27.6361	29	1	90	100	7	11.73	32.93	0	34.5	14	0	0	0	0	0	0	0	0	0	0	0	0	0	0	0	0	0	0	0	0	0	0	0	0	0	0	0	0	0	0	0	0	0	0
69	0	5	170	51	17.6471	27	2		100	7	5.52	36.7	0	34	7	0	1	0	0	0	0	0	0	0	0	0	0	0	0	0	0	0	0	0	0	0	0	0	0	0	0	0	0	0	0	0	0	0	0
91	0	2	167.2	50.6	18.1	22	0	80	90	6		29	15		11	6	1	0	0	0	0	0	0	1	0	1	3	0	0	0	0	0	0	0	0	0	0	0	0	0	0	0	0	0	1	0	0	0	0
67	0	5	174.9	66.7	21.8045	25	1	60	95	6	8.01	34.2	60	24	13	3	0	0	0	1	0	0	0	0	0	0	0	0	0	0	0	0	0	0	0	0	0	0	0	0	0	0	0	0	0	0	0	0	0
86	0	5	168	65	23.03	26	0	80	100	5	8.23	30.4	15	19	13	9	1	0	1	1	0	0	0	0	0	0	3	0	0	0	0	0	0	0	0	0	0	0	0	0	0	0	0	1	1	0	0	0	0
78	0	5	161	62	25.02	28	0	95	100	8	12	28.13	15	23.33	14	9	0	0	1	1	0	1	1	1	0	0	3	0	0	1	0	0	0	0	0	0	0	0	1	0	0	0	0	0	0	0	0	0	0
67	0	4	178.1	76.7	24.1806	29	0	90	100	8	11.92	33.6	25	28	14	4	0	0	1	0	0	0	0	0	0	0	1	0	0	1	0	0	0	0	0	0	0	0	0	0	0	0	0	0	0	0	0	0	0
65	0	4	171	70	23.939	30	0	60	100	7	8.28	32.63	15	23.83	14	15	0	0	0	1	0	0	0	0	0	1	3	0	0	0	0	0	0	1	0	0	0	0	0	0	0	0	0	0	1	0	0	0	0
76	0	5	168	68	24.093	29	0	70	95	6	9.78	28.4	40	31	14	11	0	0	1	1	0	1	1	0	1	0	6	1	0	1	0	0	0	0	0	0	0	0	0	0	0	0	0	0	0	0	0	0	0
69	0	4	167.4	51.5	18.3779	30	0	80	100	6	7.39	31.4	15	37.3	9		0	0	0	0	0	0	0	1	0	0	1	0	0	0	0	0	0	0	0	0	0	0	0	0	0	0	0	0	0	0	0	0	0
89	0	5	156	60	24.6548	25	0	60	100	8	15	26.1	15	9.33	11	9	1	1	0	1	0	1	1	0	0	0	1	0	0	0	0	0	0	0	0	0	0	0	0	0	1	0	0	0	0	0	0	0	0
74	0	5	166	54	19.5965	29	0	70	100	7	15.53	24.3	65		10	7	2	0	1	1	0	0	0	0	0	0	3	0	0	0	0	0	0	0	0	0	0	0	0	0	0	0	0	0	0	0	0	0	0
75	0	5	155.6	68.1	28.1273	28	0	70	100	5	14.05	29.6	30		11	16	2	0	1	1	0	1	1	0	0	0	5	0	0	0	0	1	0	0	0	0	0	0	0	0	1	0	0	0	0	0	0	0	0
90	0	3	153.9	60.5	25.5434	29	0	80	100	6	10.46	20.7	15	20	13	9	2	1	1	1	0	1	1	0	0	0	3	0	0	0	0	0	0	0	0	0	0	0	0	0	0	0	0	0	0	0	0	0	0
68	0	4	161	57.6	22.2214	28	0	80	90	8	14.12	18.39	30	22.5	13	17	2	0	1	1	0	1	0	0	0	0	3	0	0	0	0	0	0	0	0	0	0	0	0	0	0	0	0	0	0	0	0	0	0
74	0	5	167.5	62	22.0985	27	0	80	100	6	9.42	43.5	0	31.5	13	0	0	0	0	0	0	0	0	0	0	0	0	0	0	0	0	0	0	0	0	0	0	0	0	0	0	0	0	0	0	0	0	0	0
82	0	5	158.3	60.4	24.1032		0	85	100	7	9.42	30.1	15	26		2	0	0	0	1	0	0	0	1	0	0	1	0	0	0	0	0	0	0	0	0	0	0	0	0	0	0	0	0	0	0	0	0	0
77	0	5	154	53	22.3478	27	1	85	100	4	14	24.2	0	26.3	13	8	0	0	1	0	0	0	0	0	0	0	1	0	0	0	0	0	0	0	0	0	0	1	0	0	0	0	0	0	0	0	0	0	0
79	0	2	162.5	75.6	28.6296	19	2	70	100	5	13.57	33	15	16.5	14	6	2	0	1	1	0	1	1	0	0	0	4	0	0	0	0	0	0	0	0	0	0	0	0	0	0	0	0	0	0	0	0	0	0
76	0	2	169.3	78.5	27.3877	26	0	65	100	6	11.69	36.6	15		14	3	1	0	0	1	0	0	0	0	0	0	2	0	0	0	0	0	0	0	0	0	0	0	0	0	0	0	0	0	0	0	0	0	0
66	0	5	165	68	24.977	29	0	75	100	7	7	36	0	35	14	1	0	0	0	0	0	0	0	0	0	0	0	0	0	0	0	0	0	0	0	0	0	0	0	0	0	0	0	0	0	0	0	0	0
65	0	2	162	61	23.2434	28	0	70	100	6	13.75	28.3	15	24.4	14	9	1	0	0	1	0	0	1	0	0	0	3	0	0	1	0	0	0	0	0	0	0	0	0	0	0	0	0	0	0	1	0	0	0
67	0	5	176.5	71	22.7913	29	2	65	100	7	8.44	47.2	15	40.5	12	4	0	0	0	1	0	0	1	0	0	0	1	0	0	0	0	0	0	0	0	0	0	0	0	0	0	0	0	0	0	0	0	0	0
77	0	5	160	62	24.2188	27	1	60	95	5	9	30.4	25	27	12	7	2	0	1	1	0	0	0	1	0	0	5	0	1	1	0	0	0	0	0	1	0	0	0	0	0	0	0	0	0	0	0	0	0
88	0	2	167.1	41.7	14.9342	29	3	50	100	7	12	28.46	15	17.66	11	4	1	1	0	1	0	0	1	0	0	1	2	0	0	0	0	0	0	0	0	0	0	0	0	0	0	0	0	0	0	0	0	0	0
67	0	4	172.9	75	25.0883	30	0	59	100	6	8.47	46.3	15	23	14	6	0	0	1	1	0	0	0	0	0	0	2	0	0	0	0	0	0	0	0	0	0	0	0	0	0	0	0	0	0	0	0	0	0
67	0	4	171.1	57.4	19.607	29	0	60	100	5	9.72	36	15	29	12	3	0	0	1	0	0	1	1	0	0	0	3	0	0	1	0	0	0	0	0	1	0	0	1	1	0	0	0	0	0	1	0	0	0
76	0	2	158.8	53.2	21.0965	25	0	30	100	7	11.66	33	15	38	13	8	0	0	0	0	1	0	1	0	0	0	1	0	0	0	0	0	0	0	0	0	0	0	0	0	0	0	0	0	0	0	0	0	0
69	0	5	163	84	31.6158	27	3	50	100	8	10.16	30	15	25.9	14	9	1	0	1	1	0	0	1	0	0	1	3	0	0	0	0	0	0	0	0	0	0	0	0	0	0	0	0	0	0	0	0	0	0
91	0	4	162.7	61.6	23.2705	27	0	60	95	4	18.72	35.9	30	35.9	14	13	1	0	0	1	0	1	1	0	0	0	6	0	0	0	0	0	0	1	0	0	0	0	0	0	1	0	0	0	0	0	0	0	0
90	0	4	163	63	23.7118	20	1	90	90	5	17.73	22.9	15		14	2	2	0	0	0	0	0	0	1	0	0	1	0	0	0	0	0	0	1	0	0	0	0	0	0	0	0	0	0	0	0	0	0	0
70	0	5	171.8	85	28.7987	30	3	80	100	7	9.28	47.1	15	30	14	5	0	0	1	1	0	1	0	0	0	0	1	0	0	0	0	0	0	0	0	0	0	0	0	0	0	0	0	0	0	0	0	0	0
78	0	5	174.3	79.2	26.0694	28	0	90	100	8	11	31.7	15	31	14	7	0	0	0	1	0	1	0	0	0	0	2	0	0	0	0	0	0	0	0	0	0	0	0	0	0	0	0	0	0	0	0	0	0
93	0	5	163.1	61.6	23.1565	27	0	90	90	6		38.5	30		14	8	0	0	0	1	0	1	1	0	0	0		0	0	1	0	0	0	0	0	0	0	0	0	0	0	0	0	0	1	1	0	1	0
70	0	4	176	82	26.4721	29	0	90	100	8	9.2	40.79	15	32	14	3	0	0	1	0	0	0	0	0	0	0		0	0	0	0	0	0	0	0	0	0	0	0	0	0	0	0	0	0	0	0	0	0
65	0	4	168	104.4	36.9898	29	1	90	100	5	12.4	35.36	0	13.83	13	10	2	1	0	0	0	0	0	0	0	0	2	0	0	1	0	0	0	0	0	0	1	1	1	1	0	0	0	0	0	1	0	0	0
70	0	4	159.2	72.3	28.5267	30	0	80	100	8	9.72	38.29	15	23	14	4	0	0	1	1	0	0	0	0	0	0	2	0	0	0	0	0	0	0	0	0	0	0	0	0	0	0	0	0	0	0	0	0	0
80	0	2	151.2	59.5	26.0264	26	0	99	90	8	22.45	21.7	25	14.5	14	4	2	0	1	1	0	0	0	0	0	0	3	0	0	0	0	0	0	0	0	0	0	0	0	0	0	0	0	0	0	0	0	0	0
89	0	5	153.7	52.6	22.2658	16	1	80	100	3	12.27	19.7	40		11		2	0	0	0	0	0	1	1	0	0	3	0	0	0	0	0	0	0	0	0	0	0	0	0	0	0	0	0	0	0	0	0	0
73	0	2	162	57	21.7193	29	0	90	100	8	6.78	38.2	15	45	12	6	0	0	1	1	0	0	0	0	0	0	4	0	0	0	0	0	0	0	0	0	0	0	0	0	0	0	0	0	0	0	0	0	0
68	0	2	162	72.7	27.7016	22	1	40	80	2		25.4	95		14	12	2	0	0	0	0	0	0	0	1	0	0	1	0	0	1	1	0	0	0	0	0	0	0	0	0	1	0	0	0	0	0	0	0
72	0	1	162	70	26.6728	29	1	90	100	8	13.52	32.7	0	21.7	12	0	0	0	0	0	0	0	0	0	0	0	0	0	0	0	0	0	0	0	0	0	0	0	0	0	0	0	0	0	0	0	0	0	0
91	0	2	166	80.65	29.2677	24	0	85	95	7	10	26.33	30		14	3	0	0	1	1	0	0	1	1	0	0	3	0	0	0	0	0	0	0	0	0	0	0	0	0	0	0	0	0	0	0	0	0	0
86	0	5	160	53	20.7031	24	0	85	100	5	30.1	32.2	0	30.1	12	3	0	0	0	1	0	0	0	0	0	0	1	0	0	0	0	0	0	0	0	0	0	0	0	0	0	0	0	0	0	0	0	0	0
75	0	2	162.5	74.6	28.2509	28	0	70	95	7	7	35.4	15	32	14	3	0	0	1	1	0	1	0	0	0	0	3	0	0	0	0	0	0	0	0	0	0	0	0	0	0	0	0	1	0	0	0	0	0
67	0	5	175	112	36.5714	29	1	70	100	8	12.51	41.9	15		14	5	1	0	1	1	0	1	1	0	0	0	4	0	0	0	0	0	0	0	0	0	0	0	0	0	0	0	0	0	0	0	0	0	0
65	0	4	164.7	76	28.0173	28	0	100	100	7	10.85	28.9	15	28	12	11	0	0	1	1	0	1	1	0	0	1	5	0	0	1	0	0	0	0	1	0	0	0	1	0	0	0	0	0	0	0	0	0	0
71	0	5	166.2	69.7	25.2331	30	1	50	100	7	11.9	29.8	15	19.5	10	9	2	0	1	1	0	0	0	0	0	0	3	0	0	0	0	0	0	0	0	0	0	0	0	0	0	0	0	0	0	0	0	0	0
70	0	2	166.8	69	24.8003	20	0	70	100	3	10.23	38.22	15	25.5	14	9	0	0	1	1	0	0	0	0	0	0	3	0	0	0	0	0	0	0	0	0	0	0	0	0	0	0	0	0	0	1	0	0	0
70	0	2	170	82	28.3737	29	0	80	100	7	9.7	37.4	15	30	14	5	0	0	1	1	0	1	0	0	0	0	2	0	0	0	0	0	0	0	0	0	0	0	0	0	0	0	0	0	0	0	0	0	0
81	0	3	158.3	58.6	23.38	28	0	70	100	1	8	14.83	15		14	11	0	0	1	1	0	1	1	0	0	0	3	0	0	1	0	0	0	0	0	0	0	0	0	0	1	0	0	0	0	0	0	0	0
66	0	5	179.2	68.5	21.3312	27	0	98	100	7	8.25	36	15	28.8	13	5	0	0	0	0	0	0	0	0	0	0	0	0	0	1	0	0	0	0	0	0	0	0	0	0	0	0	0	0	0	0	0	0	0
65	0	3	167	78	27.968	27	1	50	100	5	8.62	46.77	15	32	14	3	0	0	0	0	0	0	0	0	0	0	2	0	1	1	0	0	0	1	0	0	0	0	0	0	0	0	0	0	1	0	0	0	0
72	0	4	169	61	21.3578	29	0	90	100	5	8.19	33	15	30.8	13	8	1	0	1	1	0	1	0	0	0	0	1	0	0	0	0	0	0	0	0	0	0	0	0	0	0	0	0	0	0	0	0	0	0
88	0	5	172.2	84.1	28.3615	30	0	60	90	3	16.42	28.9	40		13	13	2	0	1	1	0	0	1	0	0	0	6	0	0	0	0	1	0	0	0	0	0	0	0	0	0	0	0	0	0	0	0	0	0
90	0	5	156.8	65.5	26.6409		1	70	95	5	17.89	22.8	30		12	7	1	0	0	1	0	0	0	0	0	0	2	0	0	0	0	0	0	0	0	0	0	0	0	0	0	0	0	0	1	1	0	0	0
86	0	4	160.5	61	23.6799	30	0	90	95	6	8.62	20	15	25	14	7	1	1	1	0	0	0	1	0	0	0	1	0	0	0	0	0	0	0	1	0	0	0	0	0	1	0	0	0	0	0	0	0	0
67	0	5	178	67	21.1463	28	0	80	100	8	7	44.9	0	36	13	1	0	0	0	0	0	0	0	0	0	0		0	0	0	0	0	0	0	0	0	0	0	0	0	0	0	0	0	0	0	0	0	0
89	0	5	171	78.3	26.7775	28	0	80	100	5	15.71	24.7	50	21	14	12	1	0	1	1	0	1	1	0	0	0	2	0	0	1	0	0	0	0	0	0	0	0	0	0	0	0	0	0	0	0	0	0	0
70	0	4	165	69	25.3444	29	0	80	100	8	8.72	37.4	15	29	14	11	0	0	0	1	0	1	1	0	0	0	4	0	0	0	0	0	0	0	0	0	0	0	0	0	0	0	0	0	0	0	0	0	0
73	0	2	160	71.9	28.0859	27	0	99	100	6	1	15.9	15		14	7	2	0	1	1	0	0	1	0	0	0	2	0	0	0	0	0	0	0	1	0	0	0	0	0	0	0	0	0	0	0	0	0	0
72	0	3	173	70	23.3887	26	0	50	100	5	11.12	43.8	15	15	13	8	0	0	1	1	0	0	1	0	0	0	7	0	0	1	0	0	0	0	0	0	0	1	0	0	0	0	0	0	0	0	0	0	0
89	0	5	161.3	72	27.6735	26	0	80	100	8	15.7	31.6	25	20	14	7	2	0	0	1	0	1	1	0	0	0	4	0	0	1	0	0	0	0	0	0	0	0	0	0	0	0	0	0	1	0	0	0	0
66	0	5	177.7	74.3	23.5296	26	0	90	100	6	11.56	40.79	15	41.8	14	7	0	0	1	0	0	1	1	0	0	0	1	0	0	0	0	0	0	1	0	0	0	0	0	0	0	0	0	0	0	0	0	0	0
75	1	2	155.4	49.9	20.6632	19	0	75	100	8	10.9	21	15	17.5	12	8	1	0	1	1	0	0	1	0	0	0	0	0	0	0	0	0	0	0	0	0	0	0	0	0	0	0	0	1	0	0	0	0	0
65	1	2	160.5	73.9	28.69	24	2	60	100	8	12	15.23	15	10	14	5	1	0	1	1	0	0	0	0	0	0	3	0	0	0	0	0	0	0	0	0	0	0	0	0	0	0	0	0	0	0	0	0	0
84	0	3	167	64	22.9481	25	1	70	90	5	13.6	29.8	30		12	2	2	0	1	0	0	1	0	1	0	0	2	0	0	0	0	0	0	0	0	0	0	0	0	0	0	0	0	0	0	0	0	0	0
89	0	5	162	56	21.3382	28	0	75	100	8	6.63	31.03	0	26	14	5	0	0	0	1	0	0	0	0	0	0		0	0	0	0	1	0	0	0	0	0	0	0	0	1	0	0	0	0	0	0	0	0
70	0	5	165	81	29.7521	28	0	50	100	5	6.04	32.79	15	21	14	11	1	0	1	1	0	1	0	0	0	0	3	0	0	0	0	0	0	0	0	0	0	0	0	0	1	0	0	0	0	0	0	0	0
87	0	4	165.4	70.6	25.8068	21	0	80	90	8	18	31.6	35	18	14	3	2	0	0	0	0	0	0	1	1	0	1	0	0	0	0	0	0	0	0	0	0	0	0	0	0	0	0	0	0	0	0	0	0
69	0	5	159	66	26.1066	28	0	90	100	7	9.47	35.1	15	31	12	9	0	0	0	0	0	1	0	0	0	0	3	0	0	1	0	0	0	0	0	0	0	0	0	0	1	0	0	0	0	0	0	0	0
89	0	5	162.6	48.8	18.4577	24	0	61	85	4	12	21.6	30		7	3	0	1	0	0	0	0	0	0	0	0	0	0	0	0	0	1	0	0	0	0	0	0	0	0	0	0	0	0	0	0	0	0	0
84	0	4	168	57	20.1956	26	0	50	100	7	15	29.66	30		12	12	1	1	0	1	0	1	1	0	0	1	2	0	0	0	0	1	0	0	0	0	0	0	0	0	0	0	0	0	0	0	0	0	0
82	0	5	164	50	18.5901	27	0	60	100	8	9.1	26.23	15	39.5	11	0	0	0	0	0	0	0	0	0	0	0	0	0	0	0	0	0	0	0	0	0	0	0	0	0	0	0	0	0	0	0	0	0	0
71	0	5	171	55	18.8092	30	1	85	100	7	7.5	34.6	15	30	11	1	0	0	1	1	0	0	0	0	0	0	1	0	0	0	0	0	0	0	0	0	0	0	0	0	0	0	0	0	0	0	0	0	0
88	0	5				25	2	80	100	4	7.98	22.5	0		13	0	1	0	0	0	0	0	0	1	0	0	1	0	0	0	0	0	0	0	0	0	0	0	0	0	0	0	0	0	0	0	0	0	0
86	0	5	176.1	70.8	22.83	28	0	80	100	7	11.8	21.54	15	20.5	13	9	1	1	0	0	1	0	0	0	0	0	3	0	0	0	0	0	0	0	0	0	0	0	0	0	0	0	0	0	1	0	0	0	0
90	0	5	162	65	24.7676	25	0	90	95	4			40		14	17	1	0	1	1	0	1	1	0	1	0		0	0	0	0	0	0	0	0	0	0	0	0	0	0	0	0	0	0	0	0	0	0
74	0	5	163	58	21.9	30	0	85	100	8	9	35.27	15		13	6	0	0	0	1	1	1	0	0	0	0	2	0	0	0	0	0	0	1	0	0	0	0	0	0	0	0	0	0	0	0	0	0	0
81	0	5	165	84	30.85	30	1	60	95	5	14	28.9	15	15.67	14	10	0	0	1	1	0	1	1	0	0	0	5	0	0	1	0	0	0	0	0	0	0	0	0	0	0	0	0	0	0	0	0	0	0
81	0	5	166	65	23.5883	25	0	60	100	8	12.33	24.37	40	23	14	9	2	0	1	1	0	0	1	0	0	0	2	0	0	0	0	0	0	0	0	0	0	0	0	0	0	0	0	0	0	0	0	0	0
77	0	4	166.1	72.6	26.3146	28	0	60	100	5	16.82	27.6	50		14	7	1	0	1	1	1	0	1	0	0	0	7	0	0	0	0	0	0	0	0	0	0	0	0	0	0	0	0	0	0	0	0	0	0
82	0	3	169.7	77.2	26.8073	28	0	70	100	5	5.15	29.2	15	34.5	14	8	0	0	1	1	0	1	0	0	0	0	5	0	0	0	0	0	0	1	0	0	0	0	0	0	0	0	0	0	0	0	0	0	0
84	0	0	164.7	70.5	25.9897	20	0	90	100	3	18.13	33.2	15	17	14	2	1	0	0	1	0	0	0	1	0	0	2	0	0	0	0	0	0	0	0	0	0	0	0	0	0	0	0	0	0	0	0	0	0
84	0	4	174	70	23.1206	17	1	70	85	3	28	26.3	30		13	6	1	0	1	1	0	1	0	1	0	1		0	0	0	0	0	0	0	0	0	0	0	0	0	0	0	0	0	0	0	0	0	0
71	0	5	163	62.5	23.5237	30	1	80	90	5	13.21	35.9	15	24	12	6	0	0	0	1	1	0	1	0	0	1	3	0	0	0	0	0	0	1	0	0	0	0	0	0	0	0	0	1	1	0	0	0	0
66	0	5	176.6	112	35.9118	28	0	80	100	6	9	41.53	15	9	14	7	1	0	1	1	0	0	0	0	0	0	2	0	0	0	0	0	0	0	0	0	0	0	0	0	0	0	0	0	0	0	0	0	0
79	0	2	168.8	56.1	19.6887	27	1	60	100	5	13.8	33.1	25	22.2	7	7	2	0	0	0	1	1	0	0	0	1	2	0	0	1	0	0	0	0	0	0	0	0	0	0	0	0	0	0	1	0	0	0	0
71	0	4	156.5	57	23.2727	28	1	80	100	8	10.52	16.89	15		14	4	1	0	1	1	0	0	0	0	0	0	2	0	0	0	0	0	0	0	0	0	0	0	0	0	0	0	0	0	0	0	0	0	0
73	0	5	173.6	91.4	30.3282	30	0	80	100	7	8.19	36.7	15	39.3	14	8	0	0	1	1	0	1	0	0	0	0	2	0	0	0	0	0	0	0	0	0	0	0	0	0	1	0	0	0	0	0	0	0	0
65	0	5	167.9	74.5	26.4274	30	0	85	100	8	8.17	35.5	15	32	14	2	0	0	1	1	0	0	0	0	0	0	3	0	0	0	0	0	0	0	0	0	0	0	0	0	0	0	0	0	0	0	0	0	0
88	0	5	173.2	73.4	24.4681	22	1	95	100	2	8.78	30.9	15	35.5	13	0	1	0	0	0	0	0	0	1	0	0	1	0	0	0	0	0	0	0	0	0	0	0	0	0	0	0	0	0	0	0	0	0	0
67	0	5	168.9	64.1929	22.5023	30	0	90	100	6	9.8	31.7	15	31	14	16	0	0	0	0	0	1	0	0	0	0	2	0	0	0	0	0	0	0	0	0	0	0	0	1	1	0	0	0	0	1	0	0	0
72	0	4	168	75	26.57	28	2	60	95	8	7	44.97	15		14	5	2	0	1	1	0	0	1	0	0	0	2	0	0	0	0	0	0	0	0	0	0	0	0	0	0	0	0	0	0	0	0	0	0
71	0	5	162.5	69	26.1302	28	0	95	100	7	10.93	30.5	15	34.4	12	8	0	0	1	1	0	1	0	0	0	0	2	0	0	0	0	0	0	0	0	0	0	0	0	0	0	0	0	0	0	0	0	0	0
88	0	4	171.5	61	20.7397	25	0	80	100	8	9.06	47.8	15	28	12	9	0	0	0	1	0	0	1	0	0	0	2	0	0	0	0	0	0	0	0	0	0	0	0	0	0	0	0	0	1	0	0	0	0
85	0	5	158.1	61.2	24.4843	28	2	70	90	4	17.6	28.8	40		14	12	2	0	0	1	1	1	0	0	0	1	4	0	0	1	0	0	0	1	0	0	0	0	0	0	0	0	0	0	0	0	0	0	0
65	0	4	161.4	67	25.7198	30	0	80	100	8	9.14	33.1	15	27	14	0	0	0	0	0	0	0	0	0	0	0	0	0	0	1	0	0	0	0	0	0	0	0	1	0	0	0	0	0	0	0	0	0	0
86	0	1	159.9	54.9	21.4721	28	0	80	100	8	15	23.87	30	17	13	7	2	0	1	1	0	0	1	0	0	1	3	0	0	0	0	0	0	0	0	0	0	0	0	0	0	0	0	0	0	0	0	0	0
91	0	1	157	56	22.72	19	0	60	95	8	20	29.57	30		13	3	1	0	0	1	0	1	0	0	0	0	1	0	0	0	0	0	0	0	0	0	0	0	0	0	0	0	0	0	0	0	0	0	0
85	0	3	169.6	58.2	20.2335	24	0	80	90	8	9.87	34.2	15		12	5	0	1	1	1	0	1	1	0	0	0	3	0	0	0	0	0	0	0	0	0	0	0	0	0	0	0	0	0	0	0	0	0	0
83	0	2	154.9	55.7	23.2141	28	0	80	100	6	13.33	18.6	15	18.5	14	7	2	0	0	0	0	0	0	0	0	0		0	0	0	0	0	0	0	0	0	0	0	0	0	0	0	0	0	0	0	0	0	0
94	0	5	174	63	20.8086	28	2	80	90	4		37	15		12	12	0	0	0	0	0	1	1	0	0	0	0	1	0	0	0	1	0	0	0	0	0	0	0	0	0	0	0	0	0	0	0	0	0
87	0	4	165	55	20.25	29	0	70	90	8	20	28.5	15		12	6	1	1	1	0	0	1	0	0	0	1		0	0	0	0	0	0	0	0	0	0	0	0	0	1	0	0	0	0	0	0	0	0
70	0	2	171.9	71.6	24.2304	29	0	100	100	8	7.72	29.6	15	40.2	14	9	0	0	1	1	0	0	0	0	0	0	2	0	0	0	0	0	0	0	0	0	0	0	0	0	0	0	0	0	0	1	0	0	0
82	0	5	162.1	51.1	19.4471	29	4	70	95	8	8.95	36.4	25	26	10	0	1	0	0	0	0	0	0	0	0	0		0	0	1	0	0	0	0	0	0	0	0	0	0	0	0	0	0	0	1	0	0	0
87	0	5	164.3	61.8	22.8936	21	1	90	90	6	12.68	29.3	40	17.5	13	3	0	0	0	0	0	0	0	0	0	0	0	0	0	0	0	0	0	0	0	0	0	0	0	0	0	0	0	0	1	0	0	0	0
87	0	4	162.6	69	26.098	28	0	98	100	8	11.98	31.1	15	18	11	5	0	0	0	1	0	0	0	1	0	0	3	0	0	0	0	0	0	0	0	0	0	0	0	0	0	0	0	0	0	0	0	0	0
86	0	3	156	46	18.902	23	0	50	100	8	25	19.53	40		10	4	2	1	0	1	0	1	1	0	0	0	1	0	0	0	0	0	0	0	0	0	0	0	0	0	0	0	0	0	0	0	0	0	0
73	0	4	161	45.3	17.4762	30	1	80	90	7	8.73	31.5	15		10	1	1	0	0	0	0	0	0	0	1	0	1	1	0	0	0	0	0	0	0	0	0	0	0	0	0	0	0	0	0	0	0	0	0
65	0	5	173	67.8	22.6536	27	1	70	100	7	8.21	35	15	24	13	6	2	0	1	1	0	0	0	0	0	0	2	0	0	0	0	0	0	1	0	0	0	0	0	0	0	0	0	0	0	0	0	0	0
81	0	5	168.2	74.8	26.4393	30	0	80	100	7	13.06	23.2	15	33.8	14	3	2	0	0	1	0	1	0	0	0	0	1	0	0	0	0	0	0	0	0	0	0	0	0	0	0	0	0	0	0	0	0	0	0
85	0	3	162.4	59	22.3707	25	2	50	90	1	28	15.87	50		9	13	2	1	1	1	1	1	1	0	1	0	4	0	1	1	0	0	0	1	0	1	0	0	0	0	1	0	0	0	0	0	0	0	0
70	0	5	171.5	70	23.7996	29	0	90	100	7	7.44	41.8	15	41.2	14	3	0	0	1	0	0	0	0	0	0	0	2	0	0	0	0	0	0	0	0	0	0	0	0	0	0	0	0	0	0	0	0	0	0
68	0	5	167.8	90.6	32.1769	27	1	90	90	5	8.92	30.2	15		14	11	1	0	1	1	0	0	0	0	0	0		0	0	0	0	0	0	0	0	1	0	0	0	0	0	0	0	0	0	0	0	0	0
84	0	5	159.7	49.9	19.5655	23	2	80	80	4	22	23.33	65	0	11	8	1	1	0	1	1	1	1	0	0	0	1	0	0	0	0	1	0	0	0	0	0	0	0	0	0	0	0	0	0	0	0	0	0
76	0	5	171.5	80.5	27.3695	26	0	80	95	3	16.64	35.9	40	23.3	14	10	1	0	1	0	0	0	0	0	0	0	7	0	0	0	0	0	0	1	0	0	0	0	0	0	0	0	0	0	0	0	0	0	0
68	0	5	171	73	24.9649	29	3	3	90	4	10.25	31.8	0	29.6	14	15	1	0	0	0	0	0	0	0	0	0	1	0	0	0	0	0	0	1	0	0	0	0	0	0	0	0	0	1	0	0	0	0	0
74	0	2	158.4	62.4	24.8699	30	0	98	95	7	9.39	29.1	15	35	14	3	0	0	0	0	0	0	0	0	0	0	4	0	0	0	0	0	0	0	0	0	0	0	0	0	0	0	0	0	0	0	0	0	0
86	0	3	167	65.5	23.486	30	1	60	80	4	40	27.33	40		14	7	1	0	0	1	0	1	0	0	0	0	1	0	0	0	0	0	0	0	0	0	0	0	0	0	0	0	0	0	0	0	0	0	0
74	0	5	166.7	75.8	27.2771	26	1	65	100	5	9.66	25.8	15	26	14	4	2	0	1	1	0	0	0	0	0	0	2	0	0	0	0	0	0	0	0	0	0	0	0	0	0	0	0	0	0	0	0	0	0
90	0	4	168	71.2	25.2268	15	0	95	100	2	21.16	30.1	15	30	14	10	1	0	1	1	0	1	1	0	0	0	5	0	0	0	0	0	0	0	0	0	0	0	0	0	0	0	0	0	0	0	0	0	0
92	0	4	161.3	62.9	24.1759	20	0		90	1	15.44	26	15		14	0	2	0	0	0	0	0	0	1	0	0	2	0	0	1	0	0	0	0	0	0	0	0	1	1	0	0	0	0	0	0	0	0	0
85	0	2	157	55	22.3133	26	1	90	100	7	7	24.6	15	37	12	0	1	0	0	0	0	0	0	0	0	0		0	0	0	0	0	0	0	0	0	0	0	0	0	0	0	0	0	0	0	0	0	0
82	0	2	162	74	28.1969	28	0	60	100	8	28.43	28.43	30		13	10	1	0	1	1	0	1	1	0	0	0	2	0	0	0	0	0	0	0	0	0	0	0	0	0	0	0	0	0	0	0	0	0	0
83	0	1	161	53	20.4467	27	0	60	95	8	16	25.6	30		12	4	1	0	1	1	0	1	1	1	0	0	2	0	0	0	0	0	0	0	0	0	0	0	0	0	0	0	0	0	0	0	0	0	0
69	0	5	165	67	24.6097	29	0	95	100	5	6.87	43	15	32	14	2	0	0	0	1	0	0	0	0	0	0	2	0	0	0	0	0	0	0	0	0	0	0	0	0	0	0	0	0	0	0	0	0	0
75	0	5	152	55	23.8054	27	1	69	100	6	20.4	28.8	30	28.2	14	5	1	0	1	1	0	0	1	0	0	0	3	0	0	0	0	0	0	0	0	0	0	0	0	0	0	0	0	0	0	0	0	0	0
66	0	4	165	69.5	25.528	28	1	70	100	7	8.65	29.2	15	28	14	14	1	0	1	0	0	0	0	0	0	0	2	0	0	0	0	0	0	0	0	0	0	0	0	0	0	0	0	0	0	0	0	0	0
84	0	4	163.8	35	13.0449	26	2	50	100	4	10.7	18.1	15		9	1	1	0	0	0	0	0	0	0	0	0	0	0	1	0	0	0	0	0	0	0	0	0	0	0	0	0	0	0	0	0	0	0	0
81	0	2	156.9	64.5	26.2008	26	0	100	100	3	17.4	28.3	15		14	1	2	0	0	0	1	0	0	0	0	0	2	0	0	0	0	0	0	0	0	0	0	0	0	0	0	0	0	0	0	0	0	0	0
89	0	3	160.7	72.3	27.9967	24	0	85	95	4	13.2	23.1	65	35.67	14	5	2	0	0	1	0	1	1	0	1	0	2	1	0	0	0	0	0	0	0	0	0	0	1	0	0	0	0	0	0	0	0	0	0
71	0	5	163.9	48.8	18.1661	29	0	85	100	8	6.83	34.4	15	23	11	3	0	0	1	1	0	0	0	0	0	0	2	0	0	0	0	0	0	0	0	0	0	0	0	0	0	0	0	0	0	0	0	0	0
72	0	2	168.5	80		30	1	50	90	4		47.3	40		14	18	2	0	1	1	0	0	0	0	0	0	4	0	0	0	0	0	0	0	0	1	0	0	1	0	0	0	0	0	1	0	0	0	0
80	0	1	155	54	22.47	28	0	50	100	6	14.7	22.2	15	29	13	4	2	0	1	1	0	0	0	0	0	0	2	0	0	0	0	0	0	0	0	0	0	0	0	0	0	0	0	0	0	0	0	0	0
83	0	2	165	63.1	23.1772	25	0	50	90	7	12.34	28.5	30	21.5	14	10	1	1	1	0	1	1	0	0	0	0	2	0	0	0	0	1	0	0	0	0	0	0	0	0	0	0	0	0	0	0	0	0	0
74	0	5	166	67	24.3141	27	0	80	100	8	9.88	29.5	15	24.6	14		0	0	1	1	0	0	0	0	0	0	2	0	0	0	0	0	0	0	0	0	0	0	0	0	0	0	0	0	0	0	0	0	0
85	0	4	159	78	30.8532	28	0	60	100	7	14.8	32.13	30	23	14	11	1	1	1	1	0	1	1	1	0	1	2	0	0	0	0	0	1	0	0	0	0	0	0	0	0	0	0	0	0	0	0	0	0
83	0	3	167.7	57.7	20.5168	25	0	80	100	4	15.19	30.8	40	25.3	9	4	1	0	0	1	0	1	1	1	0	0	5	0	0	0	0	0	0	0	0	0	0	0	0	0	1	0	0	0	0	0	0	0	0
68	0	5	169.5	80	27.8452	29	1	80	100	7	9.62	36.79	15	31	14	13	0	0	1	1	0	1	1	0	0	0	4	0	0	0	0	0	0	0	0	0	0	0	0	0	0	0	0	0	0	0	0	0	0
90	0	4	167.9	53.7	19.049	25	3	70	100	4	9.73	29.6	15	25	12	11	0	0	0	1	0	0	1	0	0	1	3	0	0	0	0	0	0	0	0	0	0	0	0	0	0	0	0	0	0	0	0	0	0
77	0	3	159	53	20.9644	27	2	30	100	5	26	24.9	35		11	7	2	0	1	1	0	1	0	0	0	0		0	1	0	0	0	0	0	0	0	0	0	0	0	1	0	0	0	0	0	0	0	0
66	0	5	167.5	63.5	22.6331	29	0	60	100	5	11.38	38.6	15		10	7	2	0	0	1	0	1	0	0	0	0	3	0	0	0	0	0	0	1	0	0	0	0	0	0	1	0	0	0	0	0	0	0	0
70	0	4	165.9	79.8	28.9941	29	0	90	100	8	9.9	37.1	15	24	14	5	0	0	1	1	0	0	0	0	0	0	4	0	0	0	0	0	0	0	0	0	0	0	0	0	0	0	0	0	0	0	0	0	0
70	0	4	159.9	78.4	30.66	30	0	70	100	8	9.76	39.6	15	34	14	10	1	0	1	1	1	1	1	0	0	0	6	0	0	0	0	0	0	1	0	0	0	0	0	0	1	0	0	0	0	0	0	0	0
89	0	1	151.9	50.9	22.05	25	0	99	100	8	8.76	23.33	15	5.17	13	7	1	1	0	1	1	1	0	0	0	0	2	0	0	0	0	0	0	0	0	0	0	0	0	0	0	0	0	0	0	0	0	0	0
70	0	5	163.6	71.4	26.6767	29	0	80	100	8	7.85	38	15	29.5	14	5	0	0	1	1	0	0	0	0	0	0	3	0	0	1	0	0	0	0	0	0	0	0	0	0	0	0	0	0	1	0	0	0	0
90	0	3	158	51	20.4294	27	1	80	100	7	10.15	31.9	15	24.5	11	0	1	0	0	0	0	0	0	0	0	0	0	0	0	0	0	0	0	0	0	0	0	0	0	0	0	0	0	0	0	0	0	0	0
80	0	2	175.8	76.8	24.8498	27	3	50	95	4	13.43	34.1	15		13	11	0	0	0	1	0	1	0	0	0	0		0	0	0	0	0	1	0	0	0	0	0	0	0	0	0	0	0	1	0	0	0	0
72	0	2	168.2	86.4	30.5395	29	1	50	95	6	12.02	36.5	15	18.5	13	5	0	0	1	1	0	0	0	0	0	0	2	0	0	0	0	0	0	0	0	0	0	0	0	0	0	0	0	0	0	0	0	0	0
78	0	2	158.4	53.7	21.4025	21	1	80	100	4	12.72	15.2	15		13	6	1	0	1	0	0	0	0	0	0	0	2	0	0	0	0	0	0	0	0	0	0	0	0	0	0	0	0	0	0	0	0	0	0
90	0	4	158	53	21.2306	15	0	90	100	3	13.81	15.3	40		13	0	1	0	0	0	0	0	0	1	0	0	2	0	0	0	0	0	0	0	0	0	0	0	0	0	0	0	0	0	0	0	0	0	0
91	0	2	161	53	20.4467	28	1	70	100	6	10.53	42.5	15	25	12	2	0	0	0	1	1	0	1	0	0	1	5	0	0	0	0	0	0	0	0	0	1	0	0	0	0	0	0	0	0	0	0	0	0
66	0	5	167	68	24.3824	29	0	75	100	8	8.7	32.29	15	34.3	14	4	0	0	1	1	0	0	1	0	0	0	2	0	0	0	0	0	0	0	0	0	0	0	0	0	0	0	0	0	0	0	0	0	0
85	0	5				28	1	80	90	6	13.01	31	50		14	5	1	0	1	1	0	1	0	0	0	0	4	0	0	0	0	0	0	0	0	0	0	0	0	0	0	0	0	0	0	0	0	0	0
81	0	3	163.5	63.3	23.6793	19			90	3		15.6	40		14	6	2	0	0	1	0	1	1	0	0	0	3	0	0	0	0	0	0	0	0	0	0	0	1	0	0	0	0	0	0	0	0	0	0
68	0	4	158.6	72.7	28.902	29	0	80	100	8	8.8	44.7	0	24	14	4	0	0	0	1	0	0	0	0	0	0	1	0	0	0	0	0	0	0	0	0	0	0	0	0	0	0	0	0	0	0	0	0	0
67	0	3	164	58.6	21.7876	26	0	50	100	4	10.69	29.5	15	28	13	11	1	0	1	0	0	0	0	0	0	0	1	0	0	0	0	0	0	1	0	0	0	0	0	0	0	0	0	0	0	0	0	0	0
65	0	2	158.1	91.6	36.6464	25	0	50	95	5	11.54	34.4	40	34.4	14	9	1	0	1	0	0	0	1	0	0	0	1	0	0	0	0	0	0	0	0	0	0	0	0	0	0	0	0	0	0	0	0	0	0
83	0	4	176	67.7	21.8556		4	60	100	5	10.76	36.7	15	23.5	14	6	2	0	0	0	0	0	0	0	0	0	0	0	0	0	0	0	0	0	0	1	0	0	0	0	0	0	0	0	0	0	0	0	0
86	0	2	152	59.5	25.7531	26	2	50	100	8	17	23.9	30		14	8	1	1	0	1	0	1	0	0	0	0	1	0	0	0	0	0	0	0	0	0	0	0	0	0	0	0	0	0	0	0	0	0	0
70	0	4	163	72	27.0993	26	0	90	100	7	8.15	41.2	15	23	14	3	0	0	0	1	0	0	0	0	0	0	0	0	0	0	0	0	0	0	0	0	0	0	0	0	0	0	0	1	0	0	0	0	0
86	0	2	159.5	67.2	26.4148	29	1	65	95	6	9.61	28	15	23.67	14	5	1	0	1	1	0	1	0	0	0	0	4	0	0	0	0	0	0	0	0	0	0	0	0	0	1	0	0	0	0	1	0	0	0
94	0	2	145.5	45.1	21.3035	12			90	1		14.8	15		12	4	1	1	0	0	0	0	0	1	0	0	0	0	0	0	0	0	0	0	0	1	0	0	0	0	0	0	0	0	0	0	0	0	0
92	0	2	158	62.2	24.9159	21	1	100	95	6		24.2	25		14	2	2	0	0	1	0	1	1	0	0	1	5	0	0	0	0	0	0	0	1	0	0	0	0	0	0	0	0	0	0	0	0	0	0
67	0	4	166.8	74.2	26.6693	24	0	60	100	7	8.31	33.4	30	24	14	8	0	0	1	1	0	0	1	0	0	0	4	0	0	0	0	0	0	0	0	0	0	0	0	0	0	0	0	0	0	0	0	0	0
69	0	3	168.2	76.5	27.0402	29	2	60	100	7	11.43	41.17	15		12	3	1	0	1	1	0	0	1	0	0	0	3	0	0	0	0	0	0	0	0	0	0	0	0	0	0	0	0	0	0	0	0	0	0
69	0	3	171	77	26.3329	29	1	70	95	7	12	45.6	15	20.83	14	4	1	0	1	1	0	0	0	0	0	0		0	0	0	0	0	0	0	0	0	0	0	0	0	0	0	0	0	0	0	0	0	0
91	0	1	165	59	21.6713	20	0	70	100	1	7.56	19.8	30	31.33	13	10	1	0	1	1	0	1	1	0	0	0	2	0	0	0	0	0	0	0	0	0	0	0	0	0	1	0	0	0	0	1	0	0	0
89	0	4	170.5	76.5	26.3156	27	0	95	100	3	11.91	39.6	15	23	14	5	0	1	1	1	1	1	0	0	0	0	1	0	0	0	0	0	0	0	0	0	0	0	0	0	0	0	0	0	0	0	0	0	0
69	0	5	158.7	64.3	25.5304	30	0	80	100	6	7.68	29.5	15	24	14	2	0	0	1	1	0	0	0	0	0	0	2	0	0	0	0	0	0	0	0	0	0	0	0	0	0	0	0	0	0	0	0	0	0
72	0	4	159	63.1	24.9595	26	0	70	100	6	9.59	29.5	15	20.5	14	4	0	0	1	1	0	1	0	0	0	0	3	0	0	0	0	0	0	0	0	0	0	0	0	0	0	0	0	0	0	0	0	0	0
85	0	1	163.4	62.6	23.45	19	5		100	7	18	28.33	25		13	2	1	0	1	0	0	0	0	0	0	0	0	0	0	0	0	1	1	1	0	0	0	0	0	0	0	0	0	0	1	0	0	0	0
69	0	5	172	76.8	25.96	30	0	80	100	8	4.29	44.4	15	39.5	14	2	0	0	0	0	0	1	1	0	0	0	3	0	0	0	0	0	0	0	0	0	0	0	0	0	0	0	0	0	0	0	0	0	0
72	0	5	167	60.5	21.6931	30	1	50	90	7	10.21	28.7	15		13	6	1	0	1	1	0	1	0	0	0	0	3	0	0	0	0	0	0	0	0	0	0	0	0	0	0	0	0	0	0	0	0	0	0
69	0	4	159	63.7	25.1968	29	0	90	100	6	9.21	34.1	15	34.1	14	1	0	0	1	1	0	0	0	0	0	0	2	0	0	0	0	0	0	0	0	0	0	0	0	0	0	0	0	0	0	0	0	0	0
73	0	2	154.6	54.9	22.9696	29	0	70	95	7	12	28	15	28	11	6	0	0	0	0	0	0	1	0	0	0	4	0	0	0	0	0	0	0	0	0	0	0	0	0	0	0	0	0	0	0	0	0	0
71	0	2	165	63.1	23.1772	27	1	70	100	6	8.1	38.1	0	34.5	14	0	0	0	0	0	0	0	0	0	0	0	2	0	0	0	0	0	0	0	0	0	0	0	0	0	0	0	0	0	0	0	0	0	0
74	0	4	164.9	69.5	25.559	30	0	70	100	6	8.2	31.8	15		14	2	0	0	0	1	0	1	1	0	0	0	2	0	0	0	0	0	0	0	0	0	0	0	0	0	0	0	0	0	0	0	0	0	0
70	0	5	166.9	72.5	26.0271	30	0	90	100	8	8.9	34.1	15	32	14	5	0	0	0	0	0	0	0	0	0	0	1	0	0	1	1	0	0	0	0	0	0	0	0	0	0	0	0	0	0	0	0	1	0
67	0	5	160	65.7	25.6641	29	0	80	100	8	7.28	40	15	35	14	1	0	0	0	0	0	1	0	0	0	0	0	0	0	0	0	0	0	0	0	0	0	0	0	0	0	0	0	0	0	0	0	0	0
82	0	3	163	71	26.7229	24	0	80	100	5	10	15.9	15	17	14	9	2	0	1	1	1	0	1	0	0	1	3	0	0	0	0	0	0	0	0	0	0	0	0	0	0	0	0	0	0	0	0	0	0
78	0	3	161	49	18.9036	26	0		95	8	11.97	30.6	15		9	5	1	0	0	0	0	0	0	0	0	0	3	0	0	0	0	0	0	0	0	0	0	0	0	0	0	0	0	0	0	0	0	0	0
76	0	5	164.3	60.4	22.3749	25	0	80	100	7	11.1	34	15	35	13	2	2	0	0	1	0	0	1	0	0	0	3	0	0	0	0	0	0	1	0	0	0	0	0	0	0	0	0	0	0	0	0	0	0
91	0	1	146	45	20.8315	24	2	0	100	2	25	12.7	50		13	2	2	1	0	1	0	0	1	0	0	0	1	1	0	1	0	0	0	0	0	0	0	0	0	0	0	0	0	0	0	0	0	0	0
87	0	2	159.6	66.3	26.0284	28	0	60	100	7	13.2	28.9	15	25	13	1	0	0	0	1	0	0	0	0	0	0	1	0	0	0	0	0	0	0	0	0	0	0	0	0	0	0	0	0	0	0	0	0	0
68	0	4	156.2	55.7	22.8293	28	3	80	100	8	9.8	26.8	15	25	13	4	0	0	0	1	1	0	0	0	0	0	2	0	0	0	0	0	0	0	0	0	0	0	0	0	0	0	0	0	0	0	0	0	0
72	0	2	167.3	81.8	29.2255	26	1	60	100	5	10.11	29.1	15		12	8	0	0	1	1	0	1	0	1	0	0	4	0	0	0	0	0	0	0	0	0	0	0	0	0	0	0	0	0	0	0	0	0	0
67	0	2	160.9	55.9	21.5923	20	1	55	100	5	9.61	26.2	15	35.5	10	0	0	0	1	0	0	0	0	0	0	0	2	0	0	0	0	0	0	0	0	0	0	0	0	0	1	0	0	0	0	0	0	0	0
67	0	3	160	68	26.5625	29	0	60	100	6	5.31	31.4	15	21	14	7	0	0	1	1	0	1	0	0	0	0	3	0	0	0	0	0	0	0	0	0	0	0	0	0	0	0	0	1	0	0	0	0	0
81	0	5	172.9	60.2	20.1375	27	2	75	100	6	13.79	30	0	23.8	9	0	2	0	0	0	0	0	0	0	0	0	0	0	0	0	0	0	0	0	0	0	0	0	0	0	0	0	0	0	0	0	0	0	0
90	0	3	163	73	27.4756	25	0	75	95	7	11.63	20.97	30		14	5	2	0	1	0	1	0	1	0	0	0		0	0	0	0	0	0	0	0	0	0	0	0	0	0	0	0	0	0	0	0	0	0
70	0	2	155.9	59.6	24.5219	30	5	85	100	7	9.52	33.29	15	28.5	12	5	1	0	0	1	0	0	0	0	0	0	1	0	0	0	0	0	0	1	0	0	0	0	0	0	0	0	0	0	0	1	0	1	0
86	0	5	170	77	26.6436	29	3	75	100	7	11	34.9	15	25.3	14	8	1	0	0	1	0	0	0	0	0	1	1	0	0	0	0	0	0	0	0	0	0	0	0	0	0	0	0	0	0	1	0	0	0
82	0	3	165	63	23.1405	23	1	80	100	7	15.83	38.5	25	28.7	14		1	0	0	1	0	0	1	0	1	0	3	0	0	0	0	0	0	0	0	0	0	0	0	0	0	0	0	0	0	0	0	0	0
78	0	2	164	76	28.26	29	0	70	100	7	15	27.13	15	48.33	14	11	1	0	1	1	0	1	1	0	0	0	3	0	0	0	0	0	0	0	0	0	0	0	0	0	1	0	0	0	0	0	0	0	0
73	0	5	165.3	67.5	24.7035	28	0	60	95	4	15	22.27	15		14	12	0	0	1	1	0	1	1	0	0	0	2	0	0	1	0	0	0	0	0	0	0	0	0	0	0	0	0	0	0	0	0	0	0
74	0	5	162	57	21.7193	29	0	90	100	6	10.7	25.1	15	25.1	13	11	2	0	1	1	1	0	0	1	0	0		0	0	0	0	0	0	0	0	0	0	0	0	0	0	0	0	0	0	0	0	0	0
73	0	5	164.5	70.2	25.9421	30	0	80	100	7	10.59	45.5	15	35	14	0	0	0	0	1	0	1	0	0	0	0	1	0	0	0	0	0	0	0	0	0	0	0	0	0	0	0	0	0	0	0	0	0	0
82	0	2	167.2	60.6	21.677	27	0	60	95	6	14	26.7	40	11.33	11	5	1	1	1	1	0	0	0	0	0	0	2	0	0	0	0	0	0	0	0	0	0	0	0	0	0	0	0	0	0	1	0	0	0
85	0	5	167	62.5	22.4103	27	1	80	85	3	12	15.4	65		13	9	2	1	1	1	1	1	1	0	1	0	5	0	0	1	0	0	0	1	0	1	0	1	1	1	0	0	0	0	1	0	0	0	0
66	0	5	176	70.5	22.7596	28	1	60	100	6	8	34.22	15	20	13	10	1	0	1	0	0	0	1	0	0	1	3	0	0	0	0	0	0	0	0	0	0	0	0	0	0	0	0	0	0	0	0	0	0
84	0	4	161	67	25.8478	26	1	80	100	6	12	21.33	55	17	14	9	1	0	0	1	1	1	1	0	0	0	2	0	0	0	0	1	0	1	0	0	0	0	0	0	0	0	0	0	0	0	0	0	0
65	0	2	161	53	20.4467	27	2	50	100	5	8.12	35.9	40	33	12	5	0	0	1	0	0	1	1	1	0	0	1	0	0	0	0	0	0	0	0	0	0	0	0	0	0	0	0	0	0	0	0	0	0
81	0	2	171	73	24.9649		0	70	100	5	9.69	34.79	15	32	14	9	0	0	0	1	0	0	0	0	0	0	1	0	0	0	0	0	0	0	0	0	0	0	0	0	0	0	0	0	0	0	0	0	0
88	0	2	166.3	49.8	18.0071	29	0	70	100	6	11.45	17.89	35	13	10	4	1	0	1	0	0	0	0	0	0	0	2	0	0	0	0	0	0	0	0	0	0	0	0	0	0	0	0	0	0	0	0	0	0
81	0	1	163.2	64.2	24.1043	30	0	100	100	7	9.21	30.9	15	21	14	5	0	0	1	0	1	0	1	0	0	0	5	0	0	0	0	0	0	0	0	0	0	0	0	0	0	0	0	0	0	0	0	0	0
65	0	3	173.3	71.9	23.9404	30	0	85	100	8	7	41.97	15		14	5	0	0	0	1	0	0	0	0	0	0	2	0	0	0	0	0	0	0	1	0	0	0	0	0	0	0	0	0	0	0	0	0	0
76	0	2	170	75.2	26.0208	22	1	90	100	6	15.2	31.5	15	21.17	13	6	2	0	0	1	1	1	1	1	0	0	4	0	0	0	0	0	0	0	0	0	0	0	0	0	0	0	0	0	0	1	0	0	0
74	0	2	164.5	64.4	23.7987	29	1	50	100	3	11.6	29	30		14	17	0	0	1	1	1	0	0	0	0	0	4	0	0	0	0	0	0	0	1	0	0	0	0	0	0	0	0	0	0	0	0	0	0
86	0	4	166	62.1	22.5359	26	0	90	100	3	8.75	30	15	21	13	1	0	0	0	0	0	0	0	1	0	0	1	0	0	0	0	0	0	0	0	0	0	0	0	0	0	0	0	0	1	0	0	0	0
73	0	1	178	82	25.8806	28	0	80	100	6	11.15	31.77	15	20	14	9	1	0	1	1	0	0	0	0	0	0	3	0	0	0	0	1	0	0	0	0	0	0	0	0	0	0	0	1	0	0	0	0	0
65	0	4	171.4	89.9	30.6012	28	0	60	100	8	9.5	32.79	15		14	10	1	0	1	1	0	0	0	0	0	0	2	0	0	0	0	0	1	1	0	0	0	0	0	0	0	0	0	0	1	0	0	0	0
65	0	3	161	76	29.3199	29	0	60	100	6	9.43	37.4	15	27	14	5	0	0	1	0	0	0	0	0	0	0	7	0	0	1	0	0	0	0	0	0	1	1	0	0	0	0	0	0	0	0	0	0	0
67	0	2	166	70	25.4028	30	0	95	100	5	10.06	34.5	15	31.2	13	6	0	0	1	1	0	0	0	0	0	0	3	0	0	0	0	0	0	0	0	0	0	0	0	0	0	0	0	0	0	0	0	0	0
66	0	2	172	92	31.0979	26	0	80	100	6	10.81	45	15	32.8	9	8	1	0	1	0	0	0	0	0	0	0	7	0	0	1	0	0	0	0	0	0	0	0	1	0	0	0	0	0	0	0	0	0	0
67	0	5	169.9	86.8	30.07	30	1	80	100	5	10.63	35.2	15	32	14	2	0	0	1	0	0	1	1	0	0	0	1	0	0	0	0	0	0	0	0	0	0	0	0	0	0	0	0	0	0	0	0	0	0
65	0	4	170.9	69	23.6246	26	0	60	100	6	8.4	37	15	22.8	14	4	0	0	0	1	0	1	1	0	0	0		0	0	0	0	0	0	0	0	0	0	0	0	0	0	0	0	0	0	0	0	0	0
66	0	4	172	70	23.6614	26	1	60	100	6	9.55	30.5	15	28.7	14	5	0	0	1	1	0	0	0	0	0	0	3	0	0	0	0	0	0	0	0	0	0	0	0	0	0	0	0	0	0	0	0	0	0
95	0	4	157.8	55.1	22.1278	22	0	80	90	6	12.27	18.1	55		13	4	1	0	0	0	0	1	1	0	0	0	0	0	0	0	0	0	0	0	0	0	0	0	0	0	0	0	0	0	0	0	0	1	0
84	0	2	169	83.6	29.2707	22	1	80	95	7	15.92	31.7	15	24.5	14	6	1	0	1	1	0	0	1	0	0	0	5	0	0	0	0	0	0	0	0	0	0	0	0	0	0	0	0	1	0	0	0	0	0
88	0	2							35	0		21.47	55		13	4	1	0	0	0	0	0	0	1	0	0	1	0	0	0	0	0	0	0	0	0	0	0	0	0	0	0	0	0	0	0	0	0	0
81	0	4	171.7	74.5	25.2706	28	0	60	100	5	7.6	28.8	15	30	14	7	0	0	1	1	0	0	0	0	0	0	3	0	0	0	0	0	0	0	0	0	0	0	0	0	0	0	0	0	1	0	0	0	0
79	0	5	164.9	68.4	25.1544	27	1	75	100	8	6.35	47.2	15	34	14	0	0	0	0	0	0	0	0	0	0	0	1	0	0	0	0	0	0	0	0	0	0	0	0	0	0	0	0	0	0	0	0	0	0
71	0	3	161.1	63.5	24.4671	30	0	70	100	8	7.2	37	15	28	13	9	0	0	1	1	0	1	0	0	0	0	2	0	0	0	0	0	1	0	0	0	0	0	0	0	1	0	0	0	0	0	0	0	0
82	0	0	164.2	51.1	18.9529	14	1		85	4		27.9	15		11	1	0	0	0	0	0	0	0	0	0	1	1	0	0	0	0	0	0	0	0	0	0	0	0	0	0	0	0	0	0	0	0	0	0
72	0	5	179	78	24.3438	29	0	80	100	6		35.33	15		14	2	1	1	1	0	0	0	0	0	0	0	2	0	0	0	0	0	0	0	0	0	0	0	0	0	0	0	0	0	0	0	0	0	0
72	0	3	169.5	72.9	25.374	28	0	70	100	6	8.09	38.5	15	34.37	14	2	0	0	1	1	0	0	0	0	0	0	2	0	0	0	0	0	0	0	0	0	0	0	0	0	0	0	0	0	0	0	0	0	0
73	0	2	174.9	96.4	31.5136	27	2	85	100	5	15.14	40.1	25	26.1	14	2	2	0	1	0	0	0	0	0	1	0	1	1	0	0	0	0	0	0	0	0	0	0	0	0	0	0	0	0	0	0	0	0	0
84	0	1	175	64	20.898	22	1	70	100	7	10.25	39.53	15	21	12	5	0	0	1	0	0	0	1	0	0	0	1	0	0	0	0	0	0	0	0	0	0	0	0	0	0	0	0	0	0	0	0	0	0
65	0	3	162	74.8	28.5018	28	4	75	100	5	11.8	36.4	15	32.67	14	5	1	0	1	0	0	0	1	1	0	0	2	0	0	0	0	0	0	1	0	0	0	0	0	0	0	0	0	0	0	0	0	0	0
80	0	3	164	53.8	20.37	12	1		100	8	10.86	24.03	15	21.33	11	6	2	1	0	1	0	0	1	0	0	0	1	0	0	0	0	0	0	0	0	0	0	0	0	0	0	0	0	0	0	0	1	0	0
72	0	2	154.3	48.9	20.5389	29	0	90	100	7	13.99	30.5	15		12	6	0	0	1	1	0	1	0	0	0	0	3	0	0	0	0	0	0	0	0	0	0	0	0	0	0	0	0	0	0	0	0	0	0
68	0	2	161.1	63.6	24.5056	25	0	80	100	8	11.36	32.6	15	29.4	14	2	0	0	0	1	0	0	0	0	0	0	3	0	0	0	0	0	0	0	0	0	0	0	0	0	0	0	0	0	0	0	0	0	0
65	0	2	163	87	32.7449	29	0	90	100	6	10.52	38.97	15	30	14	5	0	0	1	1	0	0	0	0	0	0	2	0	0	0	0	0	0	0	0	0	0	0	0	0	0	0	0	0	0	0	0	0	0
92	0	3	169.9	70	24.25	17	0		95	6	21	24.1	15		14	1	1	1	0	1	1	0	1	1	0	0	0	0	0	0	0	0	0	0	0	0	0	0	0	0	0	0	0	0	0	0	0	0	0
69	0	2	150	58	25.7778	28	1	70	100	4	11.25	30.1	15		14	0	0	0	0	0	0	0	0	0	0	0	3	0	0	0	0	0	0	0	0	0	0	0	0	0	0	0	0	0	0	0	0	0	0
76	0	5	166.8	69.8	25.0878	29	0	80	100	8	7.4	37.5	15	26	14	4	0	0	0	1	0	1	1	0	0	0	2	0	0	0	0	0	0	0	0	0	0	0	0	0	0	0	0	0	0	0	0	0	0
67	0	5	173	75	25.0593	24	1	75	100	8	11.82	42.9	15	22.5	14	3	1	0	1	1	0	0	1	0	0	0	3	0	0	0	0	0	0	0	0	0	0	0	0	0	0	0	0	0	0	0	0	0	0
91	0	2	170.2	77.8	26.8572	27	1	90	85	5		26.9	65		12	7	1	0	0	1	1	0	0	0	0	0	3	0	0	0	0	0	0	0	0	0	0	0	0	0	0	0	0	0	0	0	0	0	0
78	0	4	174.1	71.3	23.523	29	0	85	90	7	9.87	32.7	15	30.2	14		1	0	0	1	0	0	0	0	0	0	1	0	0	0	0	0	0	0	0	0	0	0	0	0	0	0	0	0	0	0	0	0	0
76	0	2	167	44	15.7768	23	0	60	85	1		17.5	15		10	13	2	0	0	0	0	0	0	0	0	0	3	0	0	1	0	1	0	0	0	0	1	0	1	1	0	0	0	0	0	1	0	0	0
73	0	2	166	64	23.2254	20	1	75	100	7	6.72	37.83	15	35.5	14	3	1	0	1	0	0	0	0	0	0	0	2	0	0	0	0	0	0	1	0	0	0	0	0	0	0	0	0	0	0	0	0	0	0
71	0	2	167.5	67.6	24.0945	29	3	70	100	7	11.8	38.79	15	34.07	13	2	1	0	0	0	0	0	1	0	0	0	0	0	0	0	0	0	0	0	0	0	0	0	0	0	0	0	0	0	1	0	0	0	0
65	0	2	174.7	80.8	26.4744	28	0	80	100	8	9	43.3	15	40	14	2	0	0	1	0	0	0	0	0	0	0	2	0	0	0	0	0	0	0	0	0	0	0	0	0	0	0	0	0	0	0	0	0	0
75	0	2	167	79	28.3266	29	0	50	100	6	13.69	37.4	15	21	14	9	0	0	1	1	0	1	1	0	0	0	5	0	0	0	0	0	0	0	1	0	0	0	0	0	0	0	0	0	0	0	0	0	0
72	0	2	168.3	76	26.8315	18	0		100	6	15.38	38.79	15	29	14	6	0	0	1	1	0	1	0	0	0	0	4	0	0	0	0	0	0	0	0	0	0	0	0	0	1	0	1	0	0	0	0	0	0
87	0	5	174	84	27.7447	28	3	80	100	3	13.5	28.5	40		12	1	2	0	1	0	0	1	0	0	0	0	1	0	0	0	0	0	0	0	0	0	0	0	0	0	0	0	0	0	0	0	0	0	0
75	0	2	157.8	71.1	28.5533	26	1	70	100	6	13.15	31.1	15	16.67	10	0	0	0	0	1	0	1	0	0	0	0	0	0	0	1	0	0	0	0	0	0	0	0	0	0	0	0	0	0	0	0	0	0	0
72	0	4	179	81	25.2801	27	2	60	100	7	13.3	35.6	15		13	10	2	1	1	1	1	0	0	0	0	0		0	0	0	0	0	1	0	0	0	0	0	0	0	0	0	0	0	0	0	0	0	0
68	0	2	165	70	25.7117	30	0	85	100	8	11.3	45.6	15	26.7	14	4	0	0	1	1	0	0	0	0	0	0	5	0	0	0	0	0	0	0	0	0	0	0	0	0	0	0	0	0	0	0	0	0	0
67	0	5	166	75	27.2173	28	0	80	100	6	7.86	30.67	15	30.67	14	7	0	0	1	0	0	0	0	0	0	1	1	0	0	0	0	0	0	0	0	0	0	0	0	0	0	0	0	0	1	0	0	0	0
78	0	2	175.3	67.7	22.0305	30	0	60	100	7	8.11	33.2	15	34	11	3	0	0	1	1	1	0	1	0	0	0	6	0	0	0	0	0	0	0	0	0	0	0	0	0	0	0	0	0	0	0	0	0	0
76	0	2	170.6	84.6	29.0678	22	1	50	95	1		31.8	40		13	8	2	0	0	0	1	0	0	1	0	0	3	0	0	0	0	0	0	0	0	1	0	0	0	0	0	0	0	0	0	0	0	0	0
85	0	3	155.7	45	18.56	25	2	60	90	8	12.979	22.33	15	22.33	8	1	1	0	0	1	1	1	0	0	0	1		0	0	0	0	1	0	0	0	0	0	0	0	0	0	0	0	0	0	0	0	0	0
80	0	0	162.5	65.1	24.6533	13	4	50	85	3	19.84	33.7	50	28.3	13	6	2	1	0	1	0	0	0	0	0	0	3	0	0	0	0	1	0	1	0	1	0	0	0	0	0	0	0	0	0	0	0	0	0
94	0	5	158	63	25.2363	26	1	80	85	2	13.8	28.6	40		12	6	0	0	0	1	0	0	1	0	0	0	2	0	0	0	0	0	0	0	0	0	0	0	0	0	0	0	0	0	0	0	0	0	0
81	0	2	164.8	72.1	26.5473	27	0	70	95	8	9.81	30.8	15	28	14	3	0	0	0	1	0	0	1	0	0	0	1	0	0	0	0	0	0	0	0	0	0	0	0	0	0	0	0	0	0	0	0	0	0
67	0	3	161.2	61.9	23.821	27	0	80	95	5	8.14	34.1	15		12	3	1	1	1	0	0	0	0	0	0	0	3	0	0	1	0	0	0	0	0	0	0	0	0	0	0	0	0	0	0	1	0	0	0
80	0	4	163.7	55.6	20.7481	30	0	70	100	6	11.27	21.5	15	29	12	5	2	0	1	1	1	1	1	0	0	0		0	0	0	0	1	0	0	1	0	0	0	0	0	0	0	0	0	0	0	0	0	0
69	0	5	165	67	24.6097	29	0	85	100	7	6.4	38.79	0	29	14	5	1	0	0	0	0	0	0	0	0	1	1	0	0	0	0	0	0	0	0	0	0	0	0	0	0	0	0	0	0	0	0	0	0
74	0	4	158	62	24.8358	29	1	85	100	7	7.5	32.29	15	30	14	3	0	0	0	1	0	0	0	0	0	0	2	0	0	0	0	0	0	0	0	0	0	0	0	0	0	0	0	0	0	0	0	0	0
85	0	2	157	56	22.719				45	0		9.4	40		11	14	2	0	1	1	0	1	1	0	0	0	2	0	0	0	0	0	0	1	1	0	0	0	0	0	1	0	0	0	0	0	0	0	0
100	0	5	177.5	89.8	28.5023	30	0	99	80	5	10.23	28.7	30	30	14	5	2	0	1	1	0	1	1	0	0	1	3	0	0	0	0	0	0	0	0	0	0	0	0	0	0	0	0	0	0	0	0	0	0
95	0	1	165	57	20.9366	15	1		75	1	16	22.6	15		12	4	1	1	0	0	0	0	0	1	0	0	0	0	0	1	0	0	0	0	0	0	0	0	0	0	0	0	0	0	0	0	0	0	0
73	0	2	161	72.6	28.0082	28	1	70	95	5	11.95	24.9	15	23	14	9	1	0	1	0	1	0	0	1	0	0	5	0	0	0	0	0	0	0	0	0	0	0	0	0	0	0	0	0	0	0	0	0	0
67	0	4	160	60	23.4375	28	4	60	100	8	7.42	31.2	15	31	14	13	2	0	1	1	0	0	0	0	0	0	2	0	0	1	0	0	0	0	1	0	0	1	0	0	0	0	0	0	1	0	0	0	0
86	0	3	178.2	62.2	19.5873	21	1		95	2		30	40		9	5	2	0	1	0	0	0	0	0	0	1	3	0	0	1	0	0	0	1	0	0	0	0	1	0	0	0	0	0	1	0	0	0	0
86	0	4	162	66.5	21.7503	13	0	70	50	2	25	18.89	65		13	3	2	0	0	1	0	0	0	1	0	0	2	0	0	0	0	0	0	0	0	0	0	0	0	0	0	0	0	0	0	1	0	0	0
65	0	5	165.8	78.5	28.5562	30	1	80	100	8	7.58	39.83	15	24	14	5	0	0	1	1	0	0	1	0	0	0	2	0	0	0	0	0	0	0	0	0	0	0	0	0	0	0	0	0	0	0	0	0	0
66	0	4	164.5	79	29.9	30	0	100	100	8	8.2	48.2	15	32	14	0	0	0	0	0	0	0	1	0	0	1	1	0	0	0	0	0	0	0	0	0	0	0	0	0	0	0	0	0	0	0	0	0	0
66	0	2	164	49	18.2183	19	2	75	75	1	10.59	28.5	40	13	10	12	0	0	0	1	0	0	0	0	1	0	3	1	0	1	0	0	0	0	0	1	0	0	0	0	0	0	1	0	0	1	0	0	0
87	0	2	160.7	63	24.3954	24	1	90	95	7	6.95	34.9	15	17	14	10	2	0	1	1	0	0	0	0	0	1	4	0	0	0	0	0	0	0	0	0	0	0	0	0	0	0	0	0	0	0	0	0	0
89	0	1	162.3	63.7	24.1826	23	1	70	100	8		27.7	14	23	14	5	0	0	0	1	0	0	1	0	0	1	2	0	0	0	0	0	0	0	0	0	0	0	0	0	0	0	0	0	0	0	0	0	0
88	0	2	158.7	46.5	16.2	18	3	60	100	8	22	28.87	55		11	6	1	1	0	1	0	1	0	0	0	0	3	0	0	0	0	0	0	0	0	0	0	0	0	1	0	0	0	1	1	0	0	0	0
85	0	4					2	90	100	2	11.21	26.7	30	14	14	14	1	0	0	1	0	1	1	1	0	0	4	0	1	0	0	1	0	0	0	0	0	0	0	0	0	0	0	0	0	0	0	0	0
70	0	3	158	61	24.4352	28	0	72	100	6	9.9	24.87	15	28.33	14	6	1	0	1	1	0	0	0	0	0	0	3	0	0	0	0	0	0	0	0	0	0	0	0	0	0	0	0	0	0	0	0	0	0
65	0	4	164	85	31.6032	30	1	70	100	6	7.22	29.7	15		14	2	0	0	1	0	0	0	0	0	0	0	2	0	0	0	0	0	0	0	0	0	0	0	0	0	1	0	0	0	0	0	0	0	0
82	0	5	162	75.7	28.8447	27	2	85	95	5	11.84	30.7	25	33	14	5	1	0	1	0	0	0	0	0	0	0	1	0	0	0	0	0	0	0	0	0	0	0	0	0	0	0	0	0	0	0	0	0	0
76	0	5	169	60	21.0077	29	0	70	100	6	10.08	28.2	15	37	13	7	0	0	1	1	0	1	0	0	0	0	4	0	0	0	0	0	0	1	0	0	0	0	0	0	0	0	0	0	0	0	0	0	0
76	0	3	162	68	25.9107	27	0	70	100	7		40.1	15	21	14	0	0	0	0	0	0	0	1	0	0	0	1	0	0	0	0	0	0	0	0	0	0	0	0	0	0	0	0	0	0	0	0	0	0
70	0	3				25	1	70	100	7	7.68	36.9	15	19	14	0	0	0	1	1	0	0	0	1	0	0	3	0	0	0	0	0	0	0	0	0	0	0	0	0	0	0	0	0	0	0	0	0	0
65	0	2	160	51	19.9219	27	1	50	95	5	9.68	34.5	15	24	12	18	0	0	1	1	1	0	1	0	0	0	10	0	0	0	0	0	0	0	0	0	0	0	0	0	0	0	0	0	0	0	0	0	0
71	0	5	179.5	80.4	25.39	30	0	80	100	8		33.5	15	31	14	2	0	0	0	0	0	0	0	0	0	0	0	0	0	0	0	0	0	0	0	0	0	0	0	0	0	0	0	0	0	0	0	0	0
81	0	5	174	82	27.0842	29	3	79	95	7	10.84	39.6	15	23.9	14	5	0	0	0	1	0	0	1	0	0	0	2	0	0	0	0	0	0	0	0	0	0	0	0	0	0	0	0	0	0	0	0	0	0
77	0	2	166	69	25.0399	18	0	70	95	5	10.08	28.37	25		14	6	2	0	1	1	1	0	0	0	0	0	5	0	0	0	0	0	0	0	0	0	0	0	0	0	0	0	0	0	0	0	0	0	0
87	0	3	163	65	24.4646	24	1	80	95	4	12.38	30.3	15	22.2	14	5	0	0	1	1	0	1	1	0	0	0	6	0	0	0	0	0	0	0	0	0	0	0	0	0	0	0	0	0	0	0	0	0	0
85	0	5	162.5	62.5	23.6686	27	0	60	100	5	14	23	15	17	13	4	2	0	0	1	0	1	0	0	0	1	1	0	0	1	0	0	0	0	0	0	0	0	0	0	0	0	0	0	0	0	0	0	0
75	0	2	170.4	69.3	23.8668	29	0	80	85	3		36.5	40		14	9	2	0	1	1	0	0	1	0	1	0		0	0	0	0	0	0	0	0	0	0	0	0	0	0	0	0	0	0	0	0	0	0
95	0	2	162.7	72.7	27.4637	29	0	90	100	6		29.6	15	19.6	14	21	0	0	0	1	1	1	0	0	0	0	3	0	0	1	0	1	0	1	0	0	0	0	0	0	0	0	0	0	0	0	0	0	0
78	0	3	157.5	55.9	22.5346	29	2	80	95	4	8	20.7	15		13	5	0	0	0	0	0	0	0	0	0	1	1	0	0	0	0	0	0	0	0	0	0	0	0	0	0	0	0	0	0	0	0	0	0
90	0	3	160	70	27.3438	20	1	100	95	5	10	13.73	50		14	6	2	0	0	1	0	0	0	1	0	1		0	0	0	0	0	0	0	0	1	0	0	0	0	0	0	0	0	1	0	0	0	0
73	0	5	162.5	59.5	22.5325	29	1	59	90	7		33.47	50		13	7	2	0	1	1	0	0	0	0	0	0	3	0	0	0	0	0	0	0	0	0	0	1	0	0	1	0	0	0	0	0	0	0	0
67	0	4	162.5	55.3	20.942	30	0	80	100	8	9.72	40.7	15	36	12	4	0	0	1	1	0	1	0	0	0	0	3	0	0	0	0	0	0	0	0	0	0	0	0	0	0	0	0	0	0	0	0	0	0
97	0	3	177	64	20.4284	17	1	100	100	1	24.13	21.5	65		12	2	2	0	0	1	0	0	1	1	0	0	2	0	0	0	0	0	0	0	0	0	0	0	0	0	0	0	0	0	0	0	0	0	0
67	0	4	160	63	24.6094	30	0	70	100	5	11	21.7	15	22	13	6	1	0	1	1	1	0	1	0	0	1	1	0	0	0	0	0	0	0	0	0	0	0	0	0	0	0	0	0	0	0	0	0	0
85	0	2	172.7	64.89	21.22	25	4	50	90	6	22	27.73	15		13	7	1	1	0	1	0	1	1	1	0	0	4	0	0	1	0	1	1	0	0	0	0	0	0	0	0	0	0	0	1	1	0	0	0
68	0	0	166.8	76.7	27.5679	23	0	80	100	8	9.94	43.4	15	26	14	6	0	0	1	1	0	0	1	0	0	0	2	0	0	0	0	0	0	0	1	0	0	0	0	0	0	0	0	0	0	0	0	0	0
78	0	2	163.588	88	32.8836	21	0	80	100	6	13.66	32.9	15	23	14	8	0	0	0	1	0	0	0	0	0	0	2	0	0	0	0	0	0	0	1	0	0	0	0	0	0	0	0	0	0	0	0	0	0
79	0	3	157.5	44.7	18.0197	26	0	100	100	8	9.65	31.5	15	38.23	9		0	0	0	0	0	0	0	0	0	0	0	0	0	0	0	0	0	0	0	1	0	0	0	0	0	0	0	0	0	0	0	0	0
81	0	2	156	59.8	24.5726	20	0	80	95	3	10.78	31.4	40		14	9	1	1	0	0	0	0	0	0	0	1	2	0	0	0	0	1	0	0	0	0	0	0	0	0	0	0	0	0	0	0	0	0	0
65	0	2	160.4	65.5	25.4585	29	2	70	100	6	9.28	38.6	15	30	14	7	2	1	1	0	0	0	0	1	0	0	6	0	0	1	0	0	0	0	0	0	0	1	1	0	0	0	0	0	0	1	0	0	0
68	0	2	177	66.7	21.2902	29	0	75	100	5	12	38.9	15		13	5	1	0	1	1	0	0	0	0	0	0	3	0	0	0	0	0	0	0	0	0	0	0	0	0	0	0	0	0	0	0	0	0	0
72	0	2	160	74.3	29.0234	27	0	60	100	6	9.55	25.53	15	26.83	14	6	1	0	1	1	0	0	0	0	0	0	3	0	0	0	0	1	0	0	0	0	0	0	0	0	0	0	0	0	0	0	0	0	0
69	0	2	164.8	88.8	32.6963	27	1	60	100	4	11.14	34.1	15	28.6	12	9	1	0	0	1	1	1	1	0	0	0	6	0	0	0	0	1	0	1	0	0	0	0	0	0	0	0	0	0	0	1	0	1	0
72	0	0	177	82	26.1738	24	1	45	95	6	15.05	45.7	50	34.1	10	15	2	0	1	1	0	1	0	0	0	1	4	0	0	0	0	0	0	0	1	0	0	0	0	0	1	0	0	0	1	0	0	0	0
87	0	2	172.6	72	24.1686	25	0		90	4	17.26	31.2	15		14	6	1	0	1	1	0	1	0	0	0	0	2	0	0	0	0	0	0	1	0	0	0	1	1	0	0	0	0	0	0	1	0	0	0
68	0	2	170	90	31.1419	25	0	80	100	6	9.72	35.6	15	25	14	7	0	0	1	0	1	0	1	0	0	0	5	0	0	0	0	0	0	0	0	0	0	0	0	0	0	0	0	0	0	0	0	0	0
66	0	2	159	52.5	20.7666	16	0	70	100	6	11.09	30.3	15	30	9	2	0	0	0	1	0	0	0	1	0	0	2	0	0	0	0	0	0	0	0	0	0	0	0	0	0	0	0	0	0	1	0	0	0
78	0	2	167	70.3	25.2071	28	0	70	100	6	14.18	25.5	15	35.7	12	7	1	0	1	1	0	0	1	0	0	0	6	0	0	0	0	0	0	0	0	0	0	0	0	0	0	0	0	0	0	0	0	0	0
78	0	2	160.2	67.3	26.2235	28	3	30	100	7	10.28	32.33	40	21.3	12	10	1	0	0	1	0	0	0	0	0	0	1	0	0	0	0	0	0	1	0	0	0	0	0	0	0	0	0	0	0	0	0	0	0
82	0	3	167.2	68.3	24.4314	27	0	80	100	7	11.36	32.6	15	27	14	11	2	0	0	1	0	0	0	0	0	0	1	0	0	1	0	0	0	0	0	1	0	0	0	0	0	1	0	0	0	0	0	0	0
87	0	2	161	57.6	22.2214	21	1	40	80	0	27	23	40		9	9	2	1	0	1	1	0	1	0	0	1	2	0	0	0	0	0	0	0	0	1	0	0	1	0	0	0	0	0	0	0	0	0	0
86	0	2	162.5	67	25.3728	25	0	80	100	7	7.89	29.9	25	24.7	14	8	0	0	0	1	0	0	0	0	0	0	2	0	0	1	0	0	0	0	0	0	0	0	0	0	0	0	0	0	0	0	0	0	0
72	0	4	166.7	54	19.4322	30	0	70	100	6	9.6	29.5	15	30	12	0	0	0	1	1	0	0	0	0	0	0	2	0	0	0	0	0	0	0	0	0	0	0	0	0	0	0	0	0	0	0	0	0	0
91	0	5	160.1	45.4	17.7122	27	0	90	100	6	10.47	33.4	15	30.9	11	7	0	0	0	0	0	0	1	0	0	0	1	0	0	0	0	0	0	0	0	0	0	0	0	0	0	0	0	0	0	0	0	0	0
68	0	4	162.4	66	25.0249	24	0	85	100	5	7.78	33.7	15	36	14	4	0	0	1	1	0	0	1	0	0	0	3	0	0	0	0	0	0	0	0	0	0	0	0	0	0	0	0	0	0	0	0	0	0
74	0	3	160.2	65.8	25.639	27	2	80	100	8	11.68	37.29	15	18	14	0	0	0	0	0	1	0	0	0	0	0	1	0	0	0	0	0	0	0	0	0	0	0	0	0	0	0	0	0	0	0	0	0	0
69	0	5	164.1	71.9	26.7	29	0	90	100	8	9.58	29.3	40	35.5	14	4	1	0	1	1	0	0	0	0	0	0	7	0	0	0	0	0	0	0	0	0	0	0	0	0	0	0	0	0	0	0	0	0	0
81	0	2	155.7	68.4	28.2149	20	2	75	100	5	10.5	38.29	25	31.5	11	0	2	0	0	0	0	0	0	0	0	0	1	0	0	0	0	0	0	0	0	0	0	0	0	0	1	0	0	0	0	0	0	0	0
77	0	0	158.2	73.9	29.5278	22	0	65	90	4	13.36	37.9	65		14	6	1	0	0	1	0	0	1	0	0	0	3	0	0	0	0	0	0	0	0	0	0	0	0	0	0	0	0	0	0	0	0	0	0
80	0	5	167	69.4	24.8844	28	1	86	100	8	11.51	32.79	15	33.3	14	6	0	0	0	1	1	1	0	0	0	0	3	0	0	0	0	0	0	0	0	0	0	0	0	0	1	0	0	0	0	0	0	0	0
83	0	3	167	67.6	24.2389	29	0	70	100	8	10	28.37	15	24	14	5	0	0	1	1	0	0	0	0	0	0	2	0	0	0	0	0	0	0	0	0	0	0	0	0	0	0	0	1	0	0	0	0	0
84	0	4	155	66.5	27.6795	26	0	60	85	7	18	36.27	15	25.67	14	1	2	1	0	1	0	1	0	0	0	0	1	0	0	0	0	0	0	0	1	0	0	0	0	0	0	0	0	0	0	0	0	0	0
84	0	1	160	55	21.4844	28	2	60	95	8	9.57	26.5	0	28.5	11	3	0	0	0	0	0	0	0	0	0	0		0	0	0	0	0	0	0	0	0	0	0	0	0	0	0	0	0	0	0	0	0	0
77	0	3	159	76	30.0621	28	0	80	90	7	12.3	34.79	15	31	14	9	0	0	1	0	0	0	0	0	0	0	4	0	0	0	0	0	0	0	0	0	1	0	0	0	0	0	0	0	0	0	0	0	0
71	0	5	157.2	79.6	32.2113	29	0	80	100	6	8.28	36.7	15	25	14	9	0	0	1	1	0	0	1	0	0	0	7	0	0	0	0	0	0	0	0	0	0	0	0	0	0	0	0	0	0	0	0	0	0
81	0	3	162.8	67.3	25.3925	29	0	60	100	4	10.12	30.2	15	26	14	3	0	0	1	0	0	0	0	0	0	0	2	0	0	0	0	0	0	0	0	0	0	0	0	0	0	0	0	0	0	0	0	0	0
82	0	2	164.1	72.1	26.7743	19	0	55	95	4	9.16	31.2	15	26	14	4	1	0	1	1	0	0	0	0	0	0	2	0	0	0	0	0	0	0	0	0	0	0	0	0	0	0	0	0	0	0	0	0	0
65	0	3	162.6	69	26.098	24	0	90	100	6	9.86	34	15	32.7	14	6	1	0	0	0	0	0	0	0	0	0	1	0	0	0	0	0	0	0	0	0	0	0	0	0	0	0	0	0	0	0	0	0	0
68	0	5	169.9	64	22.1714	29	1	80	100	7	7.22	42	15	15	13	3	0	0	0	1	0	0	0	0	0	0	1	0	0	0	0	0	0	0	0	0	0	0	0	0	0	0	0	0	0	0	0	0	0
68	0	5	177	77	24.5779	30	0	90	100	7	9	44.6	15	41.5	13	8	0	0	1	1	1	1	1	0	0	0	4	0	0	1	0	0	0	0	0	0	0	0	0	0	0	0	0	0	0	0	0	0	0
68	0	4	168	69.5	24.6244	29	0	90	100	8	11	28.83	15	22.33	14	1	0	0	0	0	0	0	0	0	0	0		0	0	0	0	0	0	0	0	0	0	0	0	0	0	0	0	0	0	0	0	0	0
75	0	0	152	63	27.268	23	3	80	100	8	12.47	26.8	15	23	14	5	1	0	0	1	1	0	1	0	0	0	2	0	0	0	0	0	0	0	0	0	0	0	0	0	0	0	0	0	0	0	0	0	0
84	0	2	166.5	70.8	25.5391		0	50	90	4		21.5	15		14	16	2	0	1	0	0	1	1	1	0	1	4	0	0	0	0	0	0	0	0	0	0	0	0	0	0	0	0	0	0	1	0	0	0
68	0	3	170	78	26.9896	30	1	80	100	5	8	34.29	15		11	0	2	0	1	0	0	0	0	0	0	0	2	0	0	0	0	0	0	0	0	0	0	0	0	0	0	0	0	0	0	0	0	0	0
83	0	4	169.2	63.7	22.2504	25	0	0	100	7	10.65	25.7	15	24	13	15	2	0	1	1	0	1	1	0	0	0	2	0	0	1	0	0	0	0	0	0	0	0	0	0	1	0	0	0	0	0	0	0	0
75	0	0	160	68	21.57	22	0	50	90	7	25	22.33	15	23.33	14	8	2	0	1	1	0	1	0	0	0	1	3	0	0	0	0	0	0	0	0	0	0	0	0	0	0	0	0	0	0	0	0	0	0
70	0	5	168	76	26.9274	28	0	80	100	8	14.33	31.6	15	25	14	5	0	0	1	1	0	0	0	0	0	1	4	0	0	0	0	0	0	1	0	0	0	0	0	0	0	0	0	0	1	0	0	0	0
68	0	5	170.9	75.7	25.9186	29	0	50	100	6	10.55	44.1	15	29.6	13	3	0	0	0	1	0	1	1	0	0	0	5	0	0	0	0	0	0	0	0	0	0	0	0	0	1	0	0	0	0	0	0	0	0
83	0	3	160	59	23.0469	28	1	80	100	8	8	23.87	15		14	7	0	0	0	1	0	1	0	0	0	1	1	0	0	1	0	0	0	0	0	0	0	1	0	0	0	0	0	0	0	0	0	0	0
71	0	3	164	68.8	25.58	26	2	65	100	3	10.11	34.7	15	24.7	5	10	2	0	1	0	0	0	0	0	0	0	3	0	1	0	0	0	0	1	0	1	0	0	0	0	0	0	0	0	0	0	0	0	0
68	0	4	163.2	70.9	26.6199	29	1	80	100	7	6.73	29.7	15	42	14	3	0	0	0	1	0	1	1	0	0	0	2	0	0	0	0	0	0	0	0	0	0	0	0	0	0	0	0	0	0	1	0	0	0
92	0	2	170	58	20.0692	17	0	95	90	6		23.4	15		11	0	2	0	0	0	0	0	0	0	0	0	0	0	0	0	0	0	0	0	0	0	0	0	0	0	0	0	0	0	0	0	0	0	0
70	0	5	162.3	74.7	28.3585	27	0	80	100	7	13.21	37	15	37	14	0	0	0	0	0	0	0	0	1	0	0	1	0	0	0	0	0	0	0	0	0	0	0	0	0	0	0	0	0	0	0	0	0	0
85	0	4	160.3	62.5	24.3228	24	0	50	85	3	14.62	36.4	30	23	14	4	1	0	0	0	0	0	1	0	0	0	2	0	0	0	0	0	0	0	1	0	0	0	0	0	0	0	0	0	0	0	0	0	0
68	0	5	167.9	58.8	20.8582	27	0	80	100	8	10.97	31.4	40	33.7	12	1	0	0	0	1	0	0	0	0	0	0	3	0	0	0	0	0	1	0	0	0	0	0	0	0	0	0	0	0	0	0	0	0	0
74	0	2	158	61.5	24.64	24	2	50	100	8	11.48	36.13	15	33.5	12	4	1	0	1	1	0	0	0	1	0	0	4	0	0	0	0	0	0	0	0	0	0	1	0	0	0	0	0	0	0	0	0	0	0
71	0	4	168	72	25.5102	30	1	80	100	8	10.25	34.57	0	21.17	13	6	0	0	1	1	0	0	0	0	0	0	2	0	0	0	0	0	0	1	0	0	0	0	0	0	0	0	0	0	0	0	0	0	0
67	0	5	161.4	59.8	22.9559	28	0	80	100	8	8.97	39.5	15	29	14	4	0	0	1	0	0	0	0	0	0	0	2	0	0	0	0	0	0	0	0	0	0	0	0	0	0	0	0	0	0	0	0	0	0
82	0	5	160.3	62	24.13	29	3	75	100	8	11	32.27	15	26	14	10	0	0	1	1	0	1	0	0	0	1	2	0	0	0	0	0	0	0	0	0	0	0	0	0	0	0	0	0	0	0	0	0	0
68	0	2	159.6	58.4	22.927	18	0	80	100	4	16.27	30.1	15		13	15	2	0	1	0	0	1	0	1	0	0	6	0	0	1	0	0	0	1	1	1	0	1	1	0	0	0	0	0	0	1	0	0	0
65	0	4	164.2	66.2	24.55	29	0	60	100	7	16	28.2	15	15.67	14	7	1	0	0	1	0	1	1	1	1	1		0	0	0	0	1	0	0	0	0	0	0	0	0	0	0	0	0	0	0	0	0	0
84	0	4	154.4	72.4	30.3699	29	1	80	75	2		25.7	40		14	20	2	0	1	1	1	1	1	0	0	0	6	0	0	0	0	0	0	0	0	0	0	0	0	0	1	0	0	0	0	1	0	1	0
89	0	4	161.3	58.6	22.5231	24	0	65	100	7	10.53	21.3	15	24.2	14	6	2	1	0	1	0	0	1	0	0	0	3	0	0	0	0	0	0	0	0	0	0	0	0	0	0	0	0	0	0	1	0	0	0
80	0	2	165.7	66.1	24.0745	26	1	95	100	7	10.47	29.4	15	32	14	7	0	0	0	1	0	1	0	0	0	0	1	0	0	0	0	0	0	0	1	0	1	0	0	0	0	0	0	0	0	0	0	0	0
77	0	4	160	66	25.78	27	1	80	100	8	10.6	27.7	24.3	26.7	15	6	0	0	1	1	0	0	0	0	0	0	1	0	0	0	0	0	0	0	0	0	0	0	0	0	0	0	0	0	0	0	0	0	0
83	0	2	162.6	65.2	24.6608	26	2	50	85	2	14.37	26.2	55		14	10	0	0	1	1	0	0	0	1	0	0	3	0	0	0	0	0	0	0	0	0	0	0	0	0	0	0	0	0	0	0	0	0	0
76	0	2	161.2	63.1	24.2828	25	0	80	100	7	13.72	24.6	15		14	0	1	0	0	1	0	0	0	1	0	0		0	0	0	0	0	0	1	0	0	0	0	0	0	0	0	0	0	0	0	0	0	0
70	0	2	162	69	26.2917	23	0	70	95	8	12	31	15	20	14	10	0	0	0	1	0	0	0	0	0	0	2	0	0	1	0	1	0	1	1	0	0	0	0	0	0	0	0	0	1	0	0	0	0
74	0	2	153.1	51.7	22.0567	26	2	98	100	6	15.09	23.2	40	25.7	11	4	2	1	0	0	0	0	0	0	0	0	0	0	0	1	0	0	0	0	0	0	0	0	0	0	0	0	0	0	0	0	0	0	0
65	0	5	160.1	57.5	22.4329	24	1	60	100	5	11.13	41.1	15	30	13	1	0	0	1	1	1	0	0	0	0	0	4	0	0	0	0	0	0	0	0	0	0	0	0	0	0	0	0	0	0	0	0	0	0
88	0	4	175	69	22.5306	25	1	65	100	6	14.04	28.9	15	27.7	13	8	1	0	1	1	1	0	0	0	0	1	5	0	0	0	0	0	0	0	0	0	0	0	0	0	0	0	0	0	0	0	0	0	0
81	0	5	163.7	73	27.2412	26	0	95	100	7	10	40.2	15	22	13	1	1	0	1	1	0	0	0	0	0	0	2	0	0	0	0	0	0	0	0	0	0	0	0	0	0	0	0	0	0	0	0	0	0
87	0	2	161	56	21.6041	30	0	85	95	6	12	34.2	15	15.2	11	8	1	0	1	1	0	0	0	0	0	0	1	0	0	1	0	0	0	0	1	0	0	0	0	1	0	0	0	0	0	1	0	0	0
73	0	5	178	76	23.9869	23	0	80	100	6	25	27.2	0	21	14	0	1	1	0	0	0	0	0	0	0	0		0	0	0	0	0	0	0	0	0	0	0	0	0	0	0	0	0	0	0	0	0	0
86	0	4	162	58	22.1003	21	0	90	100	5	20.43	10.5	40		13	4	2	0	1	0	0	0	1	1	0	0	3	0	0	0	0	0	0	0	0	0	0	0	0	0	0	0	0	0	0	0	0	0	0
79	0	4	162.5	62.5	23.6686	29	0	70	95	7	13.58	31.2	25	31	14	5	2	0	0	1	0	1	0	0	0	0	2	0	0	0	0	0	0	0	0	0	0	0	0	0	0	0	0	0	0	0	0	0	0
68	0	2	151.3	46.5	20.313	25	1	70	100	7	10.88	31.5	15	19	12	0	0	0	1	0	0	0	0	0	0	0	1	0	0	0	0	0	0	0	0	0	0	0	0	0	0	0	0	0	0	0	0	0	0
73	0	3	164.5	72.5	26.7921	29	0	80	100	8	10.63	30.2	15		14	5	0	0	1	1	0	0	0	1	0	0	2	0	0	0	0	0	0	0	0	0	0	0	0	0	0	0	0	0	0	0	0	0	0
66	0	3	172.2	84.2	28.3953	30	0	70	100	6	11.44	40	15	36.2	14	4	0	0	1	1	0	0	0	0	0	0	4	0	0	0	0	0	0	0	0	0	0	0	0	0	0	0	0	0	0	0	0	0	0
90	0	1	165	71	26.079	28	0	55	75	3	17	18.7	40		14	9	1	1	1	1	0	0	0	0	0	1	3	0	0	0	0	0	1	0	0	0	0	0	1	0	0	0	0	0	0	0	0	0	0
91	0	4	163.9	65.9	24.5317	16	0	85	80	1	14.22	17.3	80		12	1	2	0	0	1	0	1	0	1	0	0	2	0	0	0	0	0	0	0	0	0	0	0	1	0	0	0	0	0	0	0	0	0	0
83	0	0	152	60	25.9695	22	1	50	100	8	8.61	23.7	15	17.5	13	11	1	1	1	1	0	1	1	0	1	0		0	0	0	0	0	0	0	0	0	0	0	0	0	0	0	0	0	0	0	0	0	0
73	0	3	162.8	54.7	20.6385	25	1	80	100	7	8.59	26.1	0	26	12	2	1	0	1	0	0	0	0	0	0	0	2	0	0	0	0	0	0	0	0	0	0	0	0	0	0	0	0	0	0	0	0	0	0
77	0	2	158.3	85.9	34.2793	16	0	90	100	3	15.85	28.9	25	17.6	14	8	1	1	1	1	0	1	1	0	0	0	6	0	0	0	0	0	0	0	0	0	0	0	1	0	0	0	0	0	0	0	0	0	0
73	0	5	169	62.5	21.883	24	0	60	100	7	7.97	34	15	28	12	5	0	0	0	0	0	1	1	0	0	0	5	0	0	0	0	0	0	0	0	0	0	0	0	0	0	0	0	0	0	1	0	0	0
73	0	5	160.5	67.9	26.3584	29	2	80	100	6	10.19	32.6	40	33	14	9	0	0	0	0	0	0	0	0	0	0	1	0	0	0	0	0	0	0	0	0	0	0	0	0	0	0	0	0	1	0	0	0	0
90	0	5	174	75	24.7721	28	3	60	80	3	20	23.77	65		14	5	2	0	0	1	0	1	0	0	0	1	2	0	0	0	0	0	0	0	0	0	0	0	0	0	0	0	0	1	0	0	0	0	0
74	0	4	166.5	67	24.1	27	0	60	100	7	8.9	28.5	0	36.2	14	4	0	0	1	1	0	0	0	0	0	0	1	0	0	0	0	0	0	0	0	0	0	0	0	0	0	0	0	0	0	0	0	0	0
77	0	2	155	53.4	22.2268	29	1	90	100	5	12	26.3	15	25	13	7	0	0	1	1	0	1	1	0	0	0	4	0	0	0	0	0	0	1	0	0	0	0	0	0	0	0	0	0	0	0	0	1	0
80	0	2				29	0	85	100	7	8.94	37	15	32	14	1	0	0	0	1	0	0	0	0	0	0	1	0	0	1	0	0	0	0	0	0	0	1	0	0	0	0	0	0	0	0	0	0	0
77	0	5	166	77	27.9431	27	2	85	95	5	10.34	38	25	17	14	8	2	0	1	0	0	0	1	1	1	0	3	1	0	0	0	1	0	0	0	0	0	0	0	0	0	0	0	0	0	0	0	0	0
68	0	4	168.5	79	27.8245	30	0	70	100	6	8.62	47.8	15	27	14	9	0	0	1	1	0	0	1	0	0	0	4	0	0	0	0	0	0	0	0	0	0	0	0	0	1	0	0	0	0	0	0	0	0
77	0	5	157	67	27.1816	29	0	80	100	8	9.45	29.4	15	27	14	10	0	0	1	1	0	1	1	0	0	0	5	0	0	0	0	0	0	0	0	0	0	0	0	0	1	0	0	0	0	0	0	0	0
68	0	3	174.6	75.9	24.8974	26	0	75	100	5	8.04	32.4	0	30	12	3	0	0	1	1	0	0	0	0	0	0	2	0	0	0	0	0	0	0	0	0	0	1	0	0	0	0	0	0	0	0	0	0	0
67	0	3	166	64	23.2254	28	2	60	100	6	14.39	33.79	15	27	13	4	2	0	0	1	0	0	0	0	0	0	1	0	0	0	0	0	0	0	0	0	0	0	0	0	0	0	0	0	0	0	0	0	0
79	0	2	162	67	25.5296	28	0	90	100	8	10.56	33.93	0	22	14	1	0	0	0	0	0	0	0	0	0	0	0	0	0	0	0	0	0	0	0	0	0	0	0	0	0	0	0	0	0	0	0	0	0
84	0	4	173	79.1	26.4292	27	1	90	95	3	16	34	25	27.2	12		1	0	1	1	0	0	0	1	0	0	3	0	0	0	0	0	0	1	0	0	0	0	0	0	1	0	0	0	0	0	0	0	0
85	0	4	167.9	73.5	26.0727	28	1	75	80	2	11.66	38.29	15	34.3	12	15	2	0	1	1	0	1	0	0	0	0	4	0	0	0	0	0	0	0	1	0	0	0	0	0	1	0	0	1	0	0	0	0	0
68	0	5	168.7	74.2	26.072	29	0	80	100	7	14.52	38.2	25	13.5	14	5	0	0	0	0	1	0	0	1	0	0	2	1	0	0	0	0	0	0	0	0	0	0	0	0	0	0	0	0	0	0	0	0	0
74	0	5	168.6	75.6	26.5954	28	0	80	100	8	6.87	50.1	15	42	14	3	0	0	0	1	0	0	0	0	0	0	1	0	0	0	0	0	0	0	0	0	0	0	0	0	0	0	0	0	0	0	0	0	0
77	0	1	168.3	68.9	24.3249	20	1	60	100	3	11.19	24.6	15	20	13	7	1	0	1	1	0	0	1	0	0	1	3	0	0	0	0	0	0	0	0	0	0	0	0	0	0	0	0	1	0	0	0	0	0
77	0	5	169.3	70.6	24.6315	30	0	80	100	8	8.72	38.7	15	37	14	2	0	0	1	1	0	0	0	0	0	1	4	0	0	0	0	0	0	0	0	0	0	0	0	0	0	0	0	0	0	0	0	0	0
66	0	5	163	66	24.841	30	2	60	100	5	6.5	35.2	15	28.16	14	3	2	0	0	0	0	0	0	0	0	0	2	0	0	0	0	0	0	0	0	0	0	0	0	0	0	0	0	0	0	0	0	0	0
76	0	4	159.7	59.1	23.1728	27	1	50	100	8	10.31	31.2	25	16	14	1	2	0	1	1	0	0	0	0	0	0	2	0	0	0	0	0	0	0	0	0	0	0	0	0	0	0	0	0	0	0	0	0	0
84	0	0	159.8	88.7	34.7352	16	0	60	70	5		23	40		14	8	2	0	0	1	0	1	1	0	0	0	4	0	0	0	0	0	0	0	0	0	0	0	1	0	0	0	0	0	0	0	0	0	0
73	0	2	168.2	62.6	22.127	27	1	60	100	5	7.94	31.5	15	34	11	8	0	0	1	1	0	0	0	1	0	0	4	0	0	0	0	0	0	0	0	0	0	0	0	0	0	0	0	0	0	0	0	0	0
74	0	2	171.1	78.7	26.8828	29	0	85	100	3	9.33	42.76	15	34	14	7	0	0	1	1	0	0	0	0	0	0	1	0	0	0	0	0	0	0	0	0	0	0	0	0	0	0	0	0	0	0	0	0	0
80	0	1	159.4	63.1	24.8343	22	1	60	80	7	16	25	40		14	6	1	1	0	0	1	0	1	0	0	0	2	0	0	0	0	0	0	0	1	0	0	0	0	0	0	0	0	0	0	0	0	0	0
82	0	5	169	65	22.7583	29	0	80	100	7	10.47	36.29	15	32	13	1	0	0	1	1	0	0	1	0	0	0	3	0	0	0	0	0	0	0	0	0	0	0	0	0	0	0	0	0	0	0	0	0	0
80	0	5	169	69	24.1588	29	0	80	95	5	9.92	27.1	15		14	17	1	0	1	1	1	0	1	0	0	1	2	0	0	0	0	0	0	0	1	0	0	0	1	0	0	0	0	0	0	0	0	0	0
73	0	3	160	61	23.8281	30	1	90	100	5	7	24.6	0	13	14	6	1	1	0	0	0	0	0	0	0	1	0	0	0	0	0	0	0	1	0	0	0	0	0	0	0	0	0	0	0	0	0	0	0
72	0	2	157.8	72	28.9147	27	0	80	95	7	21.56	36.2	25	21.7	14	10	2	0	1	0	1	0	1	0	0	0	2	0	0	0	0	0	0	0	0	0	0	0	0	0	0	0	0	0	0	0	0	0	0
79	0	2	162.3	70.8	26.878	27	1	60	100	4	13.69	30.3	40	24	14	3	0	0	0	1	0	0	0	0	0	0	1	0	0	0	0	0	0	0	0	0	0	0	0	0	0	0	0	0	0	0	0	0	0
70	0	3	160.8	53.9	20.8457	29	1	50	90	2	11.26	26.4	15	22.5	12	0	1	1	0	0	0	1	0	0	0	1	4	0	0	0	0	0	0	0	0	0	0	0	0	0	0	0	0	0	0	0	0	0	0
79	0	2	167	70	25.0995	26	0	70	100	6	21	33.6	15	24	14	3	2	0	1	1	0	0	0	0	0	0	2	0	0	0	0	0	0	0	0	0	0	0	0	0	0	0	0	0	0	0	0	0	0
74	0	5	156.5	77.6	31.6835	28	0	90	100	6	7.09	21.2	15	25.4	14	5	1	0	1	1	0	0	0	0	0	0	2	0	0	0	0	0	0	0	0	0	0	0	0	0	0	0	0	0	0	0	0	0	0
85	0	2					0	60	100	5	9.82	13.7	15	33	14	7	2	1	0	1	0	1	1	0	0	0	2	0	0	0	0	0	0	0	0	0	0	0	0	0	0	0	0	0	0	0	0	0	0
73	0	5	169.4	55.7	19.4101	30	0	80	100	6	8.54	27.5	15	37.7	12	13	0	0	1	0	0	0	1	0	0	0	3	0	0	0	0	0	1	1	0	0	1	0	1	0	0	0	0	0	0	0	0	0	0
83	0	5	156.5	67.4	27.5189	27	0	70	100	8	9	31.57	0	29.33	14	0	1	0	0	0	0	0	0	0	0	0	0	1	0	0	0	0	0	0	0	0	0	0	0	0	0	0	0	0	0	0	0	0	0
86	0	2	169.9	61	21.1321	24	1	50	90	5	13.31	26.5	15	27	14	6	0	0	0	1	0	1	0	0	0	0	1	0	0	0	0	0	0	0	0	0	0	0	0	0	0	0	0	0	0	0	0	0	0
71	0	5	168	65.5	23.2072	24	1	75	100	5	8.46	30.2	15	34	13	4	1	0	1	1	0	1	0	1	0	0	3	0	0	0	0	0	0	0	0	0	0	1	0	0	0	0	0	0	0	0	0	0	0
86	0	5	168.5	66.8	23.5275	27	4	60	90	5	14.58	33.27	15	15.83	13	11	0	1	0	0	0	1	0	1	0	1	2	1	0	0	0	0	0	1	0	0	0	0	0	0	1	0	0	0	0	0	0	0	0
66	0	4	167	69	24.7409	29	0	70	95	7	10.82	32.9	15	22.8	14	1	0	0	1	0	0	0	0	0	0	0	1	0	0	0	0	0	0	0	0	0	0	0	0	0	1	0	0	0	0	0	0	0	0
85	0	4	165	62	22.77	26	1	50	95	7	20	25.3	15	17.67	12	3	2	0	1	0	0	0	0	1	0	0	2	0	0	0	0	0	0	1	0	0	0	0	0	0	0	0	0	0	0	0	0	0	0
66	0	5	166.5	93.6	33.7635	28	0	60	100	7	9.98	44.6	15	32	13		0	0	1	1	0	1	0	0	0	0	3	0	0	0	0	0	0	0	0	0	0	0	0	0	0	0	0	0	0	0	0	0	0
84	0	4	165	90	33.05	27	1	100	90	7	12	34.1	30	11.66	14	6	1	1	1	0	0	1	0	0	0	0	1	0	0	0	0	0	0	0	0	0	0	0	0	0	0	0	0	0	0	0	0	0	0
67	0	5	165.5	80.1	29.244	30	0	90	100	8	10.56	31.8	15	32	14	11	0	0	1	1	0	1	0	0	0	0	3	0	0	0	0	0	0	0	1	0	0	0	0	0	0	0	0	0	0	0	0	0	0
67	0	4	169	69	24.1588	29	0	70	100	7	7.4	31.67	40.07	31.67	14	3	1	0	1	1	0	0	1	0	0	0	1	0	0	0	0	0	0	0	0	0	0	0	0	0	0	0	0	0	0	0	0	0	0
68	0	5	170.7	65.5	22.4789	30	0	80	95	6	10.72	40.4	15	18	13	4	0	0	0	0	0	0	0	0	0	0	2	0	0	0	0	0	0	0	0	0	0	0	0	0	0	0	0	0	0	0	0	0	0
65	0	5	173.5	84.3	28.0046	27	0	80	100	6	9.2	39	15		14	5	0	0	1	0	0	0	1	0	0	0	1	0	0	0	0	0	0	0	0	0	0	0	0	0	1	0	0	0	0	0	0	0	0
70	0	5	159	62	24.5243	13	0		100	4	10	28.4	0	35	13	0	0	0	0	0	0	0	0	1	0	0		0	0	0	0	0	0	0	0	0	0	0	0	0	0	0	0	0	0	0	0	0	0
80	0	2	155.3	56.3	23.34	27	2	70	95	6	20	26.6	0		14	4	1	0	0	0	0	0	0	0	0	1	1	0	0	0	0	0	0	0	0	0	0	0	0	0	0	0	0	0	0	0	0	0	0
83	0	4	164	58.5	21.7504	22	1		75	4	0.2	23.2	35		11	12	2	0	1	1	0	1	0	0	0	0		0	0	0	0	0	0	0	0	0	0	0	0	0	0	0	0	0	0	0	0	0	0
72	0	5	166	57.5	20.8666	28	0	60	100	7	10.99	28.8	15	18.5	11	10	1	0	1	1	0	0	1	0	0	0	6	0	0	0	0	0	0	0	0	0	0	0	0	0	0	0	0	0	0	0	0	0	0
72	0	5	159	58	22.9421	30	0	85	100	8	10.83	31.43	15	20.17	13	2	0	0	1	0	1	0	1	1	0	0	2	0	0	0	0	0	0	0	0	0	0	0	0	0	0	0	0	0	0	0	0	0	0
76	0	5	158	52.5	21.0303	26	0	70	100	7	7	34.9	15	28	13	2	0	0	1	0	0	0	0	0	0	0	3	0	0	0	0	0	0	0	0	0	0	0	0	0	0	0	0	0	0	0	0	0	0
95	0	5	161.3	57.3	22.0235	26	0	100	100	6	10.53	25.3	15	27	13	7	2	0	0	1	0	1	1	0	0	0	1	0	0	0	0	0	0	1	0	0	0	0	0	0	0	0	0	0	0	0	0	0	0
67	0	5	169	84	29.4107	29	0	85	100	8	9	28.4	15	18	14	3	1	0	1	1	0	0	0	0	0	0	2	0	0	0	0	0	0	0	0	0	0	0	0	0	0	0	0	0	0	0	0	0	0
75	0	2	164.4	67.7	25.0487	21	1	80	100	8	9.47	37.7	0	30	14	0	2	0	0	1	0	0	0	0	0	0	1	0	0	0	0	0	0	0	0	0	0	0	0	0	0	0	0	0	0	0	0	0	0
71	0	4	171.2	57	19.4477	25	1	60	90	5		29.2	50		12	9	2	0	0	1	0	1	1	0	0	0	3	0	1	1	0	0	0	1	0	1	0	0	1	0	0	0	0	0	0	0	0	0	0
78	0	5	168	65	23.03	28	0	80	100	8	7.85	37	15	30	14	8	0	0	1	0	0	0	1	0	0	0	4	0	0	0	0	0	1	1	0	0	0	0	0	0	0	0	0	0	0	0	0	0	0
73	0	2	171	81	27.7008	25	0		80	6	15.4	28.5	30		11	7	2	1	1	0	0	0	0	0	0	0	1	0	0	0	0	0	0	0	0	0	0	0	0	0	0	0	0	1	0	0	0	0	0
67	0	3	165	78	28.6501	30	2	60	100	5	20	32.26	25	20	14	7	0	0	1	1	0	1	0	0	0	0	4	0	0	0	0	0	0	0	0	0	0	0	1	0	0	0	0	0	0	0	0	0	0
68	0	5	175.2	69.6	22.6747	30	0	90	100	8	7.5	52.4	15	33.8	11	2	0	0	0	0	0	0	0	0	0	0	0	0	0	0	0	0	0	0	0	0	0	0	0	0	0	0	0	0	0	0	0	0	0
69	0	5	170.6	79.4	27.2811	29	3	60	100	7	12.5	37.79	15	30	14	4	0	0	0	0	0	0	0	0	0	0	1	0	0	0	0	0	0	0	0	0	0	0	0	0	0	0	0	0	0	0	0	0	0
84	0	5	164.7	71.3	26.2847	27	2	60	100	8	8	33.72	15		10	15	0	1	0	1	0	1	1	0	0	1	1	0	0	0	0	0	0	0	0	0	0	0	0	0	0	0	0	0	0	0	0	0	0
91	0	5				20	3	100	100	8	9	32.4	0		14	6	1	1	0	0	0	0	0	0	0	1	0	0	0	1	0	0	0	0	0	0	0	0	0	0	0	0	0	0	0	0	0	0	0
71	0	2	157.7	66.5	26.7398	28	2	55	100	7	11.27	28.9	15	34.4	14	10	1	0	1	1	0	0	0	0	0	0	2	0	0	0	0	0	0	0	0	0	0	0	0	0	0	0	0	0	0	0	0	0	0
65	0	5	173	75	25.0593	28	0	80	100	7	7.5	34.5	0	14.47	14	3	1	0	1	0	0	0	1	0	0	0	1	0	0	0	0	0	0	0	0	0	0	0	0	0	0	0	0	0	0	0	0	0	0
74	0	5	164	74	27.5134	28	0	70	100	8	11.46	29.7	40	23.83	13	10	1	0	1	1	0	0	0	0	0	0	2	0	0	0	0	0	0	0	0	0	0	0	0	0	0	0	0	0	0	0	0	0	0
89	0	3	165	58	21.3039	28	2	60	100	6	13.2	36.2	15	32	13	7	0	0	0	0	0	1	1	0	0	0	2	0	0	0	0	0	0	0	0	0	0	0	0	0	0	0	0	0	0	0	0	0	0
83	0	5	155	55	22.8928	27	1	85	100	6	15.3	21.9	15	26	11	7	1	0	0	1	0	0	0	0	0	1		0	0	0	0	0	0	0	0	0	0	0	0	0	0	0	0	0	0	0	0	0	0
68	0	4	170	76	26.2976	29	0	70	100	6	8.28	34.9	0	29	14	4	0	0	1	1	0	0	0	0	0	0	1	0	0	0	0	0	0	0	0	0	0	0	0	0	0	0	0	0	1	0	0	0	0
86	0	3	158.5	56.9	28.8202	24	0	80	95	4	20.22	25.2	50		12	3	2	0	0	0	0	0	0	0	0	0	1	0	0	0	0	0	0	0	0	0	0	0	0	0	0	0	0	0	0	0	0	0	0
88	0	5	160.1	57.5	22.4329	30	2	50	85	3	22	15.1	65		12	7	2	1	0	1	0	1	0	0	0	0	2	0	0	0	0	0	0	0	0	0	0	0	0	0	1	0	0	0	0	0	0	0	0
66	0	4	158	69	27.6398	30	0	70	90	8	14.75	33.2	30		14	9	0	0	1	1	0	1	0	0	0	1	3	0	0	0	0	0	0	0	1	0	0	0	1	0	0	0	0	0	0	0	0	0	0
91	0	2	162	67.5	25.7202	28	0	90	90	7	10	26.23	30	12.6	13	13	1	0	0	1	0	1	0	0	0	1	1	0	0	0	0	0	0	0	0	0	0	0	0	0	0	0	0	0	0	0	0	0	0
77	1	5	151	53	23.2446	26	0	90	95	8	8.62	21.87	40		14	0	1	0	0	1	0	0	0	0	0	0	1	0	0	0	0	1	1	0	0	0	0	0	0	0	0	0	0	0	0	0	0	0	0
85	0	3	154	59	24.8777	28	0	80	100	5	12.03	30.2	15	29	14	0	0	0	0	1	0	1	0	0	0	0	2	0	0	0	0	0	0	0	0	0	0	0	0	0	0	0	0	0	0	0	0	0	0
69	0	2	159	72	28.48	27	0	70	100	8	9.58	39.93	15	18.67	14	4	1	0	1	1	0	0	0	0	0	0	3	0	0	0	0	0	0	0	0	0	0	0	0	0	0	0	0	0	0	0	0	0	0
68	0	5	177	70	22.3435	29	0	95	100	6	11.25	32.4	0	18.5	13	2	0	0	0	0	0	0	0	0	0	0	0	0	0	0	0	0	0	0	0	0	0	0	0	0	0	0	0	0	0	0	0	0	0
68	0	5	172.5	81.4	27.3556	30	0	70	100	8	9.87	47.5	15	32	14	8	0	0	1	0	0	0	1	0	0	0	1	0	0	0	0	0	0	0	0	0	0	0	0	0	0	0	0	0	0	0	0	0	0
67	0	5	171.5	71.5	24.3096	30	0	80	100	7	8.22	34.06	15	23	14	4	0	0	1	0	0	0	0	0	0	0	3	0	0	0	0	0	0	0	0	0	0	0	0	0	0	0	0	0	0	0	0	0	0
68	0	5	171	103	35.2245	26	1	75	100	7	6.32	35.2	15	29.5	12		2	0	1	1	0	1	1	0	0	0	2	0	0	0	0	0	0	0	0	0	0	0	0	0	0	0	0	0	0	0	0	0	0
86	0	4	155.6	58.7	24.2448	24	0	60	95	7	14.75	24.6	30	30	13		2	0	0	0	0	0	0	1	0	0	2	0	0	0	0	0	0	0	0	0	0	0	0	0	0	0	0	0	0	0	0	0	0
88	0	4	176.5	72.7	23.337	30	2	50	75	2		28.2	40		10	9	2	0	0	0	0	0	0	0	1	0	4	1	0	1	0	0	0	0	0	0	1	0	1	0	0	1	0	0	0	0	0	0	0
66	0	5	165	61	22.4059	26	1	89	100	7	10.41	35.43	0	35	13	0	0	0	0	0	0	0	0	1	0	0	1	0	0	0	0	0	0	0	0	0	0	0	0	0	0	0	0	0	0	0	0	0	0
69	0	5	160.6	67.9	26.3256	28	2	60	95	7	9.88	29.8	40	35	14	1	0	0	0	1	0	1	0	0	0	1	2	0	0	0	0	0	0	0	0	0	0	0	0	0	0	0	0	0	0	0	0	0	0
68	0	5	167.9	67.8	24.0507	30	0	60	100	8	9.82	34.9	15	34	14	2	0	0	0	1	0	1	0	0	0	0	1	0	0	0	0	0	0	0	0	0	0	0	0	0	0	0	0	0	0	0	0	0	0
90	0	5	166.8	67.1	24.1174	29	0	80	95	7	12.82	35	15		14	10	0	0	0	1	0	1	0	0	0	0	4	0	0	0	0	0	0	1	0	0	0	0	0	0	1	0	0	0	1	0	0	0	0
87	0	5	165	56.4	20.7163	26	2	85	100	7	19.17	31.46	15	9.6	12	5	0	1	1	1	1	0	0	0	0	0		0	0	0	0	0	0	1	0	0	0	0	0	0	0	0	0	0	0	0	0	0	0
88	0	3	162	62	23.6244	26	1	60	100	8	11.42	26.3	40	12.5	14	5	1	1	0	1	0	0	0	0	0	0	2	0	0	1	0	0	1	0	0	0	0	0	0	0	1	0	0	0	0	0	0	0	0
70	0	4	179.6	91.2	28.2737	30	0	80	100	7	6.89	44.3	15	36	14	7	0	0	1	1	0	1	0	0	0	0	4	0	0	0	0	0	0	0	0	0	0	0	0	0	0	0	0	0	1	0	0	0	0
89	0	3	162.9	62.8	23.6656	23	0	99	100	6	9.1	31.4	15	21.17	14	8	1	0	1	1	0	0	1	1	0	0	2	0	0	0	0	0	0	0	0	0	0	0	0	0	0	0	0	0	0	0	0	0	0
89	0	5	153.8	63.3	26.7603	26	0	60	100	5	16.68	27.3	15	21	14	12	0	0	1	0	1	1	0	1	0	1		0	0	0	0	1	0	0	0	0	0	0	0	0	0	0	0	0	1	0	0	0	0
72	0	5	171.1	79.5	27.1561	30	0	70	100	7	8.8	30.7	15	35	14	6	0	0	0	0	0	1	0	0	1	0		1	0	0	0	0	0	0	0	0	0	0	0	0	0	0	0	0	1	0	0	0	0
85	0	4	166.3	69.5	25.1305	30	0	85	100	8	16	37.1	15	14.6	12	1	2	0	0	1	0	0	0	1	0	0	1	0	0	0	0	0	0	0	0	0	0	0	0	0	0	0	0	0	0	0	0	0	0
67	0	5	162.7	60.4	22.8172	28	1	90	100	6		34.5	15	34.5	14	4	0	0	0	0	0	0	0	0	0	0	1	0	0	0	0	0	0	0	0	0	0	0	0	0	0	0	0	0	0	0	0	0	0
71	0	5	159.3	59.2	23.3287	29	1	70	100	8	9.28	32.2	15	38	14	4	0	0	0	0	0	0	0	0	0	0	2	0	0	0	0	0	0	0	0	0	0	0	0	0	0	0	0	0	1	0	0	0	0
73	0	5	159.8	58.3	22.8305	30	3	60	100	8	9.8	34.29	15	30	13	12	0	0	0	0	0	0	0	0	0	0		0	0	0	0	0	0	0	0	0	0	0	0	0	0	0	0	0	0	0	0	0	0
70	0	2	171	94	32.1466	29	2	55	90	6	16.97	31.3	40		14	14	2	0	1	1	0	1	0	0	0	0	6	0	0	1	0	0	0	0	0	0	0	0	1	0	1	0	0	0	0	0	0	0	0
85	0	3	161.5	58	22.2373	29	1	60	100	7	12	18.26	40	11.33	12	8	2	1	1	0	0	1	1	0	0	0	3	0	0	0	0	0	0	0	0	0	0	0	0	0	0	0	0	0	0	0	0	0	0
72	0	5	163.7	74.2	27.689	29	0	70	100	8	9.59	34.29	15	26.2	14	6	0	0	1	0	0	1	0	0	0	0	3	0	0	0	0	0	0	0	0	0	0	0	0	0	0	0	0	0	0	0	0	0	0
81	0	3	161.9	81.2	30.9786	29	4	75	100	7	15.11	35.17	40	22.67	14	3	2	0	1	0	0	1	1	0	0	0	2	0	0	0	0	0	0	0	0	0	0	0	0	0	0	0	0	0	0	0	0	0	0
69	0	5	155.8	60.5	24.9242	30	2	60	100	6	19	24.3	15	24	14	4	1	0	1	1	0	1	0	0	0	0	4	0	0	0	0	0	0	0	0	0	0	0	0	0	1	0	0	0	0	1	0	0	0
72	0	4	162.5	66.3	25.1077	26	2	80	100	6	12	38.9	15	25	14	3	0	0	0	0	0	0	0	0	1	1	1	1	0	0	0	0	0	0	0	0	0	0	0	0	0	0	0	0	0	0	0	0	0
66	0	5	168.6	66.4	23.3589	28	0	92	100	7	10.7	31.4	0	21	14	3	1	0	1	1	0	0	0	0	0	0	1	0	0	0	0	0	0	0	0	0	0	0	0	0	0	0	0	0	0	0	0	0	0
70	0	5	170	70	24.2215	29	1	65	100	6	9.49	28.8	15	16.5	14	3	0	0	0	1	0	0	0	0	0	0	2	0	0	0	0	1	0	0	0	0	0	0	0	0	0	0	0	0	0	0	0	0	0
86	0	5	161.9	68.9	26.2861	27	0	87	95	7	12.24	26.8	25	35	14	3	1	0	0	1	0	0	0	0	0	0	2	0	0	0	0	0	0	0	0	0	0	0	0	0	0	0	0	0	0	0	0	0	0
78	0	5	167.1	88.8	31.8024	29	0	80	100	7	8.13	45.9	15	45	14	9	0	0	0	1	0	1	0	0	0	0	4	0	0	0	0	0	0	0	1	0	0	0	0	0	1	0	0	0	0	0	0	0	0
66	0	5	168.4	68.5	24.155	30	1	60	100	6	11.74	40	15	36	14	10	0	0	0	1	0	1	0	0	0	0	4	0	0	0	0	0	0	0	0	0	0	0	0	0	0	0	0	0	0	0	0	0	0
74	0	5	156	53	21.7784	17	2	10	100	6	156	39.6	10		12	0	2	0	0	0	0	0	0	1	0	0	2	0	0	0	0	0	0	0	0	0	0	0	0	0	0	0	0	0	0	0	0	0	0
84	0	2	162	62	23.6244	28	1	80	100	6	10	28.03	15	21.5	13	3	2	0	0	1	0	0	0	0	0	0	2	0	0	0	0	0	0	0	0	0	0	0	0	0	0	0	0	0	0	0	0	0	0
89	0	4	162	56	21.33	24	1	60	100	7	10.5	21.5	15	15	13	9	2	1	0	1	0	0	1	0	0	1	1	0	0	0	0	0	0	0	0	0	0	0	0	0	1	0	0	0	0	0	0	0	0
81	0	5				29	0	80	100	6	8.45	23.6	15	25	14	2	1	0	1	1	0	0	0	0	0	0	1	0	0	0	0	0	0	0	0	0	0	0	0	0	0	0	0	0	0	0	0	0	0
88	0	5	168	54.5	19.3098	0	0	60	90	7	25.17	21.67	25	11	12	7	2	1	1	1	0	0	1	0	0	0	2	0	0	0	0	0	0	0	0	0	0	0	0	0	0	0	0	0	0	0	0	0	0
81	0	4	159	69	27.29	30	0	80	100	8		35.13	15		14	9	0	0	1	1	0	1	1	0	0	0	2	0	0	0	0	0	0	0	0	0	0	0	0	0	1	0	0	0	0	0	0	0	0
83	0	2	163.2	57	21.401	24	0	70	85	1	22.15	37	25		12	0	2	0	0	0	0	0	0	1	0	0	1	0	0	0	0	0	0	0	0	0	0	0	0	0	0	0	0	0	0	0	0	0	0
87	0	2	157.9	60.1	24.1052	26	0	55	95	7		16.8	25		14	5	1	0	0	1	0	0	0	0	0	0	1	0	0	0	0	0	0	0	0	0	0	0	0	0	0	0	0	0	1	1	0	1	0
69	0	5	161	62	23.9188	29	1	75	100	7	14.16	31.9	40	28.5	14	4	1	0	0	1	0	1	0	0	0	0	2	0	0	0	0	1	0	0	0	0	0	0	0	0	0	0	0	0	0	0	0	0	0
86	0	4	157.8	61.7	24.7783	28	0	60	90	6	11.55	28.9	50	26.5	14	9	2	0	0	1	1	0	0	0	0	0	2	0	0	0	0	0	1	0	0	0	0	0	0	0	0	0	0	1	0	0	0	0	0
77	0	4	169.5	81	28.1933	27	1	80	100	5	11.16	34.5	15	25.9	14	8	0	0	1	1	1	0	0	0	0	1	5	0	0	0	0	0	0	0	1	0	0	0	0	0	0	0	0	1	0	0	0	0	0
67	0	4	165.3	63.7	23.3128	30	2	50	100	5	8.81	54.3	15	23	14	5	0	0	0	0	0	0	1	0	0	0	1	0	0	1	0	0	0	0	0	0	0	0	0	0	0	0	0	0	0	0	0	0	0
72	0	1	175	80	26.1224	28	4	10	90	8		28.9	65		13	12	2	0	1	1	1	0	1	0	0	0	5	0	0	1	0	0	0	1	1	0	0	0	1	0	0	0	0	0	0	0	0	0	0
79	0	3	149.1	48.7	21.9	24	0	60	100	6	14.28	16.43	30	17.67	13	11	2	1	1	0	0	0	0	0	0	0	1	0	0	0	0	0	0	0	0	1	1	0	0	0	1	0	0	0	0	0	0	0	0
82	0	1	165.2	68.6	25.1365	9	3	100	85	1		23.4	80		13	7	1	1	1	1	0	0	0	1	1	0	2	0	0	0	0	0	0	0	0	0	0	0	0	0	0	0	0	0	0	0	0	0	0
80	0	5	163.5	78	29.1782	30	0	75	100	7	8.38	38	15	34	14	10	0	0	0	1	1	0	1	0	0	1	6	0	0	0	0	0	0	0	0	0	0	0	0	0	0	0	0	0	0	0	0	0	0
84	0	5	169	72	25.2092	26	2		100	5		19.03	15		14	8	1	0	0	0	0	0	0	0	0	0	0	0	0	0	0	0	0	0	0	0	0	0	0	0	0	0	0	0	0	0	0	0	0
71	0	2	160.1	67	26.1392	28	0	60	100	6	9.36	29.5	15	24.5	12	7	0	0	1	1	0	1	1	0	0	0	5	0	0	0	0	0	0	0	0	0	0	0	0	0	0	0	0	0	0	0	0	0	0
83	0	5	168	61.4	21.7545	30	1	80	100	8	9.35	32.1	15	32.8	13	11	0	0	1	1	1	1	1	0	0	1	3	0	0	0	0	0	0	0	0	0	0	0	0	0	1	0	0	0	0	0	0	0	0
84	0	2	165	55.9	20.5326	19	0	70	90	5	21	23.66	40		12	12	2	1	1	1	0	0	1	0	0	0	2	0	0	0	0	1	1	0	1	0	0	0	0	0	0	0	0	0	1	0	0	0	0
87	0	4	171	61.9	21.1689	19	0	100	100	8	24	24.6	0	13.6	13	1	3	1	0	1	0	0	0	1	0	0		0	0	0	0	0	0	0	0	0	0	0	0	0	0	0	0	0	0	0	0	0	0
84	0	3	174.3	48.1	15.8325	15	3	92	65	0	20.62	22.6	55	12.4	7	4	4	1	0	0	0	0	0	1	0	0		0	0	0	0	0	0	0	0	0	0	0	0	0	0	0	0	0	0	0	0	0	0
89	0	5	159.8	59.5	23.3004	24	4	55	80	2	20.12		80	23.5	5	6	4	0	0	0	0	0	0	0	0	0	3	0	0	0	0	0	0	0	0	0	0	0	0	0	1	0	0	0	0	1	0	0	0
91	0	5	162	58	21.6311	10	0	50	25	0		12.4	65		10	6	5	1	0	1	1	1	1	0	0	0	4	0	0	0	0	1	0	0	0	0	0	0	0	0	0	0	0	0	0	0	0	0	0
94	0	5				27	0	50	90	4	20.1	27.73	40		14	7	4	0	0	1	0	0	1	0	1	0	0	1	0	1	1	1	1	0	0	0	0	0	0	0	0	0	0	0	0	0	0	0	0
88	0	4	168	55	19.487	27	2	80	60	7	22.2	14.4	30	15.67	12	6	4	1	1	1	0	0	0	0	0	0	3	0	0	0	0	0	0	0	0	0	0	0	0	0	0	0	0	0	0	0	0	0	0
95	0	2	164	63	23.4236	25	0	80	70	2		15.6	40		12	20	3	1	1	0	1	0	1	0	0	0	4	0	0	0	0	0	0	1	1	1	0	0	1	0	0	0	0	0	0	0	0	0	0
85	0	3	161.4	76	29.1747	29	0	78	100	6	24	24.3	40	7.8	14	10	4	0	1	1	0	0	1	0	0	0	2	0	0	0	0	0	0	0	1	0	0	0	0	0	1	0	0	0	0	0	0	0	0
95	0	5	165	74	27.1809	20	1		55	1		32.1	40		13	4	3	0	0	1	0	0	0	0	0	0	1	0	0	0	0	0	0	0	0	0	0	0	0	0	0	0	0	0	0	0	0	0	0
74	0	5	165	65	23.8751	28	0	60	90	8	16.63	29.3	15		14	2	3	0	1	1	0	0	0	0	0	0		0	0	0	0	0	0	0	0	0	0	0	0	0	0	0	0	0	0	0	0	0	0
65	0	4	164	68	25.2826	28	0	70	100	5	10.27	27.1	0	24	12	3	1	0	1	0	0	0	0	0	0	0	1	0	0	0	0	0	0	0	0	0	0	0	0	0	0	0	0	0	0	0	0	0	0
91	0	1				23	2	60	95	3		24.7	50		11	4	5	0	1	0	0	0	1	0	0	1	2	0	0	0	0	0	0	0	0	0	0	0	0	0	0	0	0	0	0	0	0	0	0
87	0	1	168	72	25.5102	24	0	90	90	6	15	21.3	30	11	14	11	3	0	0	1	0	1	1	0	0	1	0	0	0	0	0	0	0	0	0	0	0	0	0	0	0	0	0	0	0	1	0	0	0
92	0	2	163.4	65.9	24.6821	29	4	60	85	4		23.3	65		13	10	3	0	1	1	0	1	1	0	0	0	3	0	0	0	0	0	0	0	0	0	0	0	0	0	1	0	0	0	0	0	0	0	0
90	0	5	154	60	25.2994	25	1	80	100	4	22.4	17.39	25		14	13	3	0	0	1	1	1	1	0	0	0	2	0	0	0	0	0	0	0	0	1	0	0	0	0	1	0	0	0	0	0	0	0	0
72	0	4	172	88	29.7458	23	1	80	80	5	11.87	19.8	15		14	12	3	0	1	1	0	0	1	0	0	0	5	0	0	0	0	0	0	0	0	1	0	0	1	0	1	0	0	0	0	0	0	0	0
76	0	5	166.5	78.9	28.4609	29	0	75	100	7	13.03	25.2	15	32.6	12		3	0	0	1	0	0	1	0	0	0	1	0	0	0	0	1	0	0	0	0	0	0	0	0	0	0	0	0	0	0	0	0	0
69	0	5	175	69	22.5306	28	5	30	95	6	19.79	21.8	25	38.8	7	3	5	0	1	1	0	1	1	0	0	0	7	0	0	1	0	0	0	1	0	0	0	1	0	0	0	0	0	0	1	0	0	0	0
76	0	5	166	68	24.677	28	4	20	90	7	21.31	25	80		12	1	3	0	0	0	0	0	0	0	0	0	1	1	0	1	0	0	0	0	0	0	0	0	0	0	0	1	0	0	0	0	0	0	1
89	0		160	57.8	22.5781	30	1	65	100	7	18	25.7	15	17	14	15	3	1	0	1	1	1	1	0	0	1	4	0	1	0	0	0	0	0	0	1	0	0	0	0	0	0	0	0	0	0	0	0	0
99	0	4	160	50	19.5312	20	2	60	80	3		19.7	65		9	2	5	1	0	0	1	0	0	0	0	1	2	0	0	0	0	0	0	1	0	0	0	0	0	0	0	0	0	0	0	0	0	0	0
73	0	4	179	77.5	24.18		1	60	80	3	30.6	21.6	75		14	7	3	0	1	1	1	0	0	0	0	0		0	0	0	0	0	0	0	0	0	0	0	1	0	0	0	0	0	0	0	0	0	0
92	0	0					3	10	0	0		6.3	15		8	5	3	0	1	1	0	0	1	0	0	0	5	0	0	0	0	0	0	1	0	0	0	0	1	0	1	0	0	0	1	1	0	0	0
89	0	4	149	61	27.4762	11	3	60	40	0		12.2	15		14	8	4	1	0	1	1	1	0	1	0	1	2	0	0	0	0	0	1	0	0	0	0	0	0	0	0	0	0	0	0	0	0	0	0
88	0	5	166.8	52	18.6901	24	2	80	45	1		26.2	35		5	10	5	0	0	0	0	0	0	0	1	0	0	1	0	0	0	0	0	0	0	0	0	0	0	0	0	0	0	0	0	0	0	0	0
80	0	2	172	75	25.3515	25	2	80	100	8	10.77	34.1	40	20	11	4	2	0	0	1	1	1	0	0	0	0	2	0	0	0	0	0	0	0	0	0	0	0	0	0	0	0	0	0	0	0	0	0	0
92	0	0	158	53	21.2306	12	1	50	70	1	32.9	19.39	40	9	10	5	5	1	1	1	0	0	0	1	0	1	3	0	0	0	0	0	1	0	0	1	0	0	0	0	0	0	0	0	0	0	0	0	0
90	0	3	166.8	75	26.9569	29	0	80	100	5		23.3	40		14	8	3	0	0	0	0	1	0	0	0	0	2	0	0	0	0	0	0	0	0	0	0	0	0	0	1	0	0	0	1	0	0	0	0
93	0	2	157	56	22.719	20	4	0	85	1		20.1	80		9	3	3	0	0	1	0	1	0	1	0	1	3	0	0	0	0	0	0	1	0	0	0	0	1	0	0	0	0	0	0	0	0	0	0
93	0	1					2	80	95	3	20.31	17	40		13	9	5	0	1	1	0	1	1	1	0	0	3	0	0	0	0	0	1	1	0	0	0	0	0	0	0	0	0	0	0	0	0	0	0
83	0	2	163.1	65.8	24.7353	26	1	30	90	7	17.39	25.13	15	22.35	14	7	3	0	0	1	0	1	1	0	0	1	1	0	0	0	0	1	0	0	0	0	0	0	0	0	0	0	0	0	0	0	0	0	0
92	0	1				26		80	90	6	21	22.8	40		11	6	4	0	0	1	0	1	1	0	0	0	2	0	0	1	0	0	0	0	0	0	0	0	0	0	0	0	0	0	0	0	0	0	0
95	0	2	160.8	55	21.2711	18	1		80	3		15.5	70		10	17	3	0	1	1	0	0	0	1	0	0	7	0	0	0	0	0	1	0	0	0	0	0	0	0	0	0	0	0	0	0	0	0	0
86	0	3				20	4	80	65	1		10.6	65		9	1	5	0	0	0	0	0	0	1	0	0	4	1	0	1	0	0	0	0	0	0	0	0	0	0	0	0	0	0	0	0	0	0	0
82	0	4	161	60	23.46	22	1	80	95	1	18	8	40		14	5	3	0	1	1	0	1	1	1	0	0	2	0	0	0	0	0	0	0	0	0	0	0	0	0	0	0	0	0	0	1	0	0	0
85	0	4	163	61.2	23.0344	26	1	80	45	1		21.03	75		14	5	3	0	0	0	1	0	1	0	1	0	0	0	0	0	0	1	0	0	0	0	0	0	0	0	0	0	0	0	0	0	0	0	0
92	0	2	150	35	15.5556	10	0		25	0		9.1	25		7	4	5	0	0	1	0	0	0	0	0	0	2	0	0	0	0	0	0	0	0	0	0	0	0	0	0	0	0	0	0	0	0	0	0
90	0	5	164	63	23.4236	19	1	75	85	2	10.54	27.9	30	19	12	9	3	0	0	1	0	1	1	1	0	0	4	0	0	0	0	0	0	0	0	0	0	0	0	0	0	0	0	0	0	1	0	0	0
83	0	2	168	61	21.6128	28	2	70	100	8	12	28.3	30	25.3	13	5	2	0	0	1	1	0	0	1	0	1	1	0	0	0	0	0	0	1	0	0	0	0	0	0	0	0	0	0	0	0	0	0	0
86	0	5	154.2	58.8	24.7291	20	0	65	100	3	9.37	27.1	40	35	13	3	2	0	0	1	1	0	1	1	0	0	3	0	0	0	0	0	0	0	0	0	0	0	0	0	1	0	0	0	0	0	0	0	0
86	0	5	168.3	69.9	24.6779	30	0	85	100	7	17	25.8	30	17	14	11	3	0	0	0	0	0	1	0	0	0	1	0	0	0	0	0	0	0	0	0	0	0	0	0	1	0	0	0	0	0	0	0	0
97	0	2	160	52.3	20.4297	23	1	90	80	0		17.7	40		12	4	4	0	0	1	0	1	1	0	0	0		0	0	0	0	0	0	0	0	0	0	0	0	0	0	0	0	0	0	0	0	0	0
78	0	2	154	52	21.9261	29	1	90	85	2	12.3	14.2	55		13	8	3	0	1	1	0	1	1	0	1	0	7	1	0	1	0	0	0	0	0	0	0	0	0	1	0	0	0	0	0	0	0	0	0
80	0	0	161	63	24.3046	9	1		60	1	19.59	16.89	40		14	8	4	1	1	0	1	0	1	0	0	0	3	0	0	0	0	0	0	0	0	0	0	0	0	0	0	0	0	0	0	0	0	0	0
100	0	0							40	0		14.1	35		8	0	4	0	1	0	0	0	0	0	0	0	1	0	0	0	0	0	0	0	0	0	0	0	0	0	0	0	0	0	0	0	0	0	0
89	0	5	141	61	30.6826	19	1	80	50	1			65		12	6	5	1	0	1	1	0	1	1	0	0	5	0	0	0	0	0	0	0	0	0	0	0	0	0	0	0	0	0	0	0	0	0	0
90	0	2	157	69.7	28.277	14			90	0		13.1	65		12	11	4	0	0	0	0	0	0	0	0	1	1	1	0	0	0	0	0	0	0	1	0	0	0	0	0	0	0	0	0	0	0	0	0
86	0	2	151.5	57.3	24.9649	22	2	60	95	3		15.5	55		12	6	4	0	0	1	0	1	0	0	0	0	3	0	0	0	0	1	0	0	0	0	0	0	0	0	1	0	0	0	1	0	0	0	0
92	0	3	166	67.3	24.423	16	1	70	70	2	10.31	31.4	40		11	8	2	0	0	1	0	0	1	1	1	0	2	1	0	0	0	0	0	0	0	0	0	0	1	0	0	0	0	0	0	1	0	0	0
84	0	4	172	78	26.3656	27	2	70	100	4	9.37	25.4	25	29	11	8	4	0	0	1	0	1	1	0	0	0	0	0	0	1	0	0	0	0	0	0	0	0	1	0	0	0	0	0	0	1	0	0	0
84	0	5	162	70	26.67	22	1	60	95	2		15.5	40		13	10	3	0	0	1	0	1	1	1	0	0		0	1	0	0	0	0	0	0	1	0	0	0	0	0	0	0	0	0	0	0	0	0
85	0	0	161	84	32.41	16	1	20	75	1	46	18.2	40		10	13	4	0	1	1	0	0	0	1	0	1	2	0	0	1	0	0	0	0	0	0	0	0	1	0	0	0	0	0	0	0	0	0	0
93	0	2	157.7	66.7	26.8202	7			65	0		15.5	80		9	14	5	0	1	1	0	1	0	0	1	0	3	0	0	0	0	0	1	0	0	0	0	0	0	0	1	1	0	0	0	0	0	0	0
97	0	1				8			60	0			55		11	0	5	0	0	0	0	0	0	1	0	0	2	0	0	0	0	0	0	0	0	0	0	0	0	0	0	0	0	0	0	0	0	0	0
84	0	3	153.1	55	23.4646	13	1	85	95	1	16.8	11.7	0	18.7	13	0	4	0	0	0	0	0	0	1	0	0	1	0	0	0	0	0	0	0	0	0	0	0	0	0	0	0	0	0	0	0	0	0	0
90	0	4	162	61	23.2434	26	0	60	75	1	32	14.8	30		14	6	4	1	1	1	0	1	0	0	0	0	2	0	0	1	0	0	0	0	0	0	0	1	0	0	0	0	0	0	0	0	0	0	0
92	0	5				29	1	60	95	4	22.34	22.7	40		10	5	3	0	0	1	1	0	1	0	0	0	3	0	0	0	0	0	0	0	0	0	0	0	0	0	0	0	0	0	0	0	0	0	0
96	0	2	174	75	24.7721	24	0	100	90	6	17.8	15.8	40		14	4	4	0	1	1	0	0	0	0	0	0	1	0	0	0	0	0	0	0	0	0	0	0	0	0	0	0	0	0	0	0	0	0	0
80	0	1	169.5	75	26.1049	28	2	60	100	7	12	19.8	15	13.6	14	13	3	0	1	1	0	0	0	0	0	0	2	0	0	1	0	0	1	0	0	0	1	0	0	0	0	0	0	0	0	0	0	0	0
83	0	0	163	56	21.0772	18	2	55	95	4	13.2	27.8	15	12	13	6	4	0	1	1	1	0	0	1	0	0	3	0	0	0	0	0	0	0	1	0	0	0	0	0	0	0	0	0	0	0	0	0	0
92	0	4				25	1	60	90	2		26.1	40		14	6	3	0	0	0	0	1	0	0	0	0	2	0	0	0	0	0	0	0	0	0	0	0	0	0	1	0	0	0	1	0	0	1	0
73	0	5	171	85	29.0688	29	1	75	100	5	11	27.3	15		14	6	2	0	1	1	0	0	0	0	0	0	3	0	0	0	0	0	0	0	0	0	0	0	0	0	0	0	0	0	0	0	0	0	0
84	0	4	151	49	21.4903	30	0	85	100	6	16	24.2	15	13	13	8	4	1	0	1	0	1	0	0	0	0	1	0	0	0	0	1	0	0	0	0	0	0	0	0	0	0	0	0	0	0	0	0	0
81	0	5	164	62.9	23.3864	25	0	70	95	8	15.05	31.7	25	19	14	7	3	0	0	0	0	0	0	0	0	0	2	0	0	0	0	0	0	0	0	0	0	0	1	0	0	0	0	0	0	0	0	0	0
80	0	5	162	82	31.2452	26	0	65	95	4	11	30.6	30		14	20	2	0	1	1	0	0	1	0	0	1	3	0	0	0	0	1	0	0	0	0	0	0	0	0	0	0	0	0	0	0	0	0	0
89	0	2	165	57	20.9366	25	1	80	85	3		24.6	40		11	6	3	0	0	1	0	1	1	1	1	0	4	0	0	0	0	0	1	0	0	0	0	0	0	0	1	0	0	0	0	0	0	0	0
90	0	3	158.4	42.3	16.8589	27	4	70	80	3		22.9	40		11	13	4	0	0	0	0	1	1	0	0	1		0	0	0	0	0	0	0	0	0	0	0	0	0	0	0	0	0	0	0	0	0	0
81	0	2	161.8	70.8	27.0443	28	0	50	95	5	12.32	25.5	15		14	6	2	0	1	1	0	1	0	0	0	0	2	0	0	0	0	0	0	0	0	0	0	0	0	0	0	0	0	1	0	0	0	0	0
89	0	2	167	66	23.6652	22	0	70	95	3	17	33.79	30		14	4	3	0	0	0	0	1	0	0	0	0	0	0	0	0	0	0	0	0	0	0	0	0	0	0	0	0	0	0	0	0	0	0	0
74	0	5	164.5	66.2	24.4639	28	2	10	80	5	22.25	29.5	50		12	9	4	0	1	1	1	1	1	0	0	0	7	0	0	0	0	0	0	0	0	0	0	0	1	0	0	0	0	1	0	0	0	0	0
89	0	5	167	70	25.0995	29	0	80	95	5	15.31	28.4	15		14	6	3	0	0	1	0	1	1	0	0	0	1	0	0	0	0	0	0	0	0	0	0	0	0	0	0	0	0	0	0	0	0	0	0
92	0	5	154	55	23.1911	28	1	80	85	3		14.7	50		50	10	4	0	0	1	1	1	0	0	0	0	3	0	0	0	0	0	0	0	0	0	0	0	0	0	0	0	0	0	0	0	0	0	0
86	0	5	164.4	64.5	23.8647	30	0	85	100	2	27	18.1	30	12.3	14	11	3	1	1	0	0	1	0	0	0	0	0	0	0	0	0	0	0	0	0	0	0	0	1	0	1	0	0	0	1	0	0	0	0
79	0	5	169.5	65	22.6242	22	2	80	80	1		11.6	80		9	10	4	0	1	1	0	0	0	0	0	0	2	0	0	1	0	1	0	0	0	1	0	0	0	0	0	0	0	0	0	0	0	1	0
88	0	4	158	48	19.2277	27	0	65	90	3	11.45	26	25		11	2	2	0	0	0	0	0	1	0	0	0	0	0	0	0	0	0	0	0	0	0	0	0	0	0	0	0	0	0	0	0	0	0	0
90	0	1	174	53	17.5056	7			75	1	20.09	10.4	15		13	7	3	1	0	1	0	0	0	1	0	0	2	0	0	0	0	0	0	0	0	1	0	0	1	0	0	0	0	0	0	1	0	0	0
90	0	5	170	72	24.9135	25	0	90	100	4	18.7	25.8	25		14	5	3	0	1	1	0	0	1	0	0	1		0	0	0	0	0	0	0	0	0	0	0	0	1	0	0	0	0	0	0	0	0	0
68	0	5	163.6	53.5	19.9888	24	1	60	80	0		20	80		9	24	4	0	1	0	1	0	1	0	0	0	5	1	0	0	0	0	0	0	0	0	0	0	0	0	0	0	0	0	1	0	0	0	0
76	0	2	161.2	40.5	15.5857	11			30	0		9.4	50		6	3	5	1	0	0	0	0	1	0	0	0	2	0	0	1	0	0	0	0	0	1	1	0	0	0	0	0	0	0	0	0	0	0	0
64	0	2	166.9	52.6	18.8831	26	1	85	95	5	22.94	27.97	40	20.17	11	7	2	0	0	0	0	0	0	0	0	0	0	0	0	0	0	0	0	0	0	0	0	0	0	0	0	0	0	0	0	0	0	0	0
84	0	3	163	72	27.0993	25	1	50	50	3		15.9	40		12	6	3	1	1	1	0	1	1	0	0	1	6	0	0	0	0	0	1	0	0	0	0	0	0	0	0	0	0	0	0	1	0	0	0
88	0	5	160	61.4	23.9844	23	5	50	60	1		11.4	50		9	13	3	1	1	1	0	0	1	0	0	0	2	0	0	0	0	0	0	0	0	0	0	0	1	0	1	0	0	0	0	1	0	0	0
75	0	5	163.7	78	29.107	27	1	70	90	5	10.34	24.6	15	14	10	6	3	0	1	1	0	1	1	0	0	0	4	0	0	0	0	0	0	0	0	0	0	0	1	0	1	0	0	0	0	1	0	0	0
71	0	5	159.6	67.3	26.421	29	5	50	100	6	15.6	17.3	40	30.1	12	5	3	0	0	1	0	0	0	0	0	0	1	0	0	0	0	0	0	0	0	0	0	0	0	0	0	0	0	0	0	0	0	0	0
75	0	5	152.4	48	20.6667	28	0	87	95	6	13.83	25.5	55		6	10	3	0	1	1	0	1	0	0	0	0	3	0	0	1	0	0	0	0	0	0	0	0	0	0	1	0	0	0	0	0	0	0	0
91	0	2				9			35	0		8	65		9	3	4	1	0	1	0	0	0	1	0	1	2	0	0	0	0	0	0	0	0	1	0	0	0	0	1	0	0	0	0	0	0	0	0
95	0	5	156	46.2		29	1	80	80	3		15	40		8	5	4	0	0	0	0	1	0	0	0	0	1	0	0	0	0	0	0	0	0	0	0	0	1	0	1	0	0	0	0	0	0	0	0
91	0	4				10			95	2	13.26	22.6	40		14	8	4	0	1	1	0	0	0	0	0	0	1	0	0	0	0	0	0	0	0	0	0	0	0	0	0	0	0	0	0	0	0	0	0
85	0	2	158.7	62.4	24.776	22	1	60	80	1	13.32	18.1	65	23	12	11	4	1	1	1	1	1	0	1	0	1	9	0	0	0	0	0	0	0	0	1	1	1	1	1	1	0	0	0	0	0	0	0	0
89	0	4	170	90	31.1419	28	1	60	95	3	15.62	30.1	25	13	14	6	3	1	1	0	0	0	1	0	0	0	1	0	0	1	0	0	0	0	0	0	0	0	0	0	0	0	0	0	0	0	0	0	0
90	0	3	155	53.2	22.1436	25	4	60	90	4	33	26.6	65		11	5	2	0	0	1	0	0	1	0	0	0	1	0	0	0	0	0	0	0	0	0	0	0	0	0	0	0	0	0	0	0	0	0	0
77	0	5	169	54.5	19.082	24	3	40	75	3	11	23	65		11	11	4	0	0	0	0	0	1	1	1	0	2	1	0	0	0	0	0	0	0	0	0	0	0	0	0	1	1	0	0	0	0	0	0
88	0	1	162	70	26.6728	25	4	40	55	2		10.5	50		12	10	4	1	1	1	1	1	0	0	0	1	5	1	0	0	0	0	1	0	0	0	0	0	0	1	0	0	0	0	0	0	0	0	0
74	0	3	163	60	22.5827	27	1	80	100	5	19.77	29.6	25		12	8	3	1	1	1	0	1	1	0	0	0	6	0	0	0	0	0	0	0	0	0	0	0	0	0	0	0	0	0	0	0	0	0	0
78	0	4	150.7	76.9	33.861	27	3	60	100	8	16.44	28.9	55		14	6	2	0	1	1	0	0	0	0	0	0	2	0	0	0	0	0	0	0	0	0	0	0	0	0	0	0	0	0	0	0	0	0	0
91	0	1				28	1	60	95	3	20	23.8	35		14	8	4	1	0	1	0	1	0	0	1	0	1	0	0	0	0	0	0	0	0	0	0	0	1	1	1	0	0	0	0	1	0	0	0
69	0	4	165.9	68	24.7068	27	1	60	100	3		28.9	25		11	8	3	1	0	0	1	1	0	0	0	0	1	0	0	0	0	0	0	0	0	0	0	0	1	0	0	0	0	0	0	1	0	0	0
83	0	2	158	64	25.6369	27	1	60	100	6	12	18.8	15	16	14	7	2	1	1	1	0	0	1	0	0	0	3	0	0	0	0	0	0	0	0	0	0	0	0	0	0	0	0	1	0	0	0	0	0
85	0	2				10	0	90	70	0	20.96	21.7	25	30	11	0	4	1	0	0	0	0	0	1	1	0	3	0	0	0	0	0	0	0	0	0	0	0	0	0	0	0	0	0	0	0	0	0	0
91	0	2	161.7	61.4	23.4827	26	2	70	85	2		24	40		12	0	4	0	0	0	0	0	0	0	0	1	2	0	0	1	0	0	0	1	0	0	0	1	0	0	0	0	0	0	1	0	0	0	0
68	0	4	155.6	50.7	20.9406	26	5	60	90	5	20.59	27.8	50		8	0	3	0	0	0	0	0	0	0	0	0	0	0	0	0	0	0	0	0	0	1	0	0	0	0	0	0	0	0	0	0	0	0	0
88	0	0							0	0			50		5	3	5	1	0	0	0	0	0	1	0	0	1	0	0	0	0	0	0	0	0	0	0	0	1	0	0	0	0	0	0	0	0	0	0
75	0	5	150	55.4	24.6222	26	1	70	95	7	10.78	33.2	15	22	14	4	2	0	1	1	0	0	0	0	0	0	3	0	0	0	0	0	0	0	0	0	0	0	0	0	0	0	0	0	0	0	0	0	0
87	0	4	165	60	22.0386	25	0	91	75	0	15	16.7	40		11	4	4	1	0	1	0	0	0	1	0	0		0	0	0	0	0	0	0	0	0	0	0	0	0	0	0	0	0	0	0	0	0	0
85	0	4							50	0			80		10	0	5	1	0	0	0	0	0	1	0	0	1	0	0	0	0	0	0	0	1	0	0	0	0	0	0	0	0	0	0	0	0	0	0
81	1	5	162	52	19.8141	29	4	60	100	4	22	19.5	15	13.5	8	20	5	1	0	1	0	0	0	0	0	0		0	0	0	0	0	0	1	0	0	0	0	0	0	0	0	0	0	1	0	0	0	0
84	0	2	157.1	63	25.5263	16	0	90	85	3	16.31	25.7	40	16	14	7	3	0	0	1	0	0	1	0	0	0	3	0	0	0	0	0	0	0	0	0	0	0	0	0	0	0	0	0	0	0	0	0	0
78	0	0				21	2	60	100	2	18.69	21.7	50		13	6	4	0	0	1	0	0	0	1	0	0	2	0	0	0	0	0	0	0	0	0	0	0	0	0	0	0	0	0	0	0	0	0	0
93	0	2				10			15	0		10.5	50		4	0	5	1	0	1	0	1	0	1	0	0	2	0	0	0	0	0	0	0	0	0	0	0	0	0	0	0	0	0	0	0	0	0	0
82	0	2	163.4	71.1	26.6297	21	3	80	80	3		21.7	80		10	8	4	0	1	1	0	1	1	0	0	1	10	0	0	1	0	0	0	0	0	0	0	1	1	0	0	0	0	0	0	0	0	0	0
84	0	4	171	71	24.281	28	1	80	95	6	10.03	27.1	15	37	14	7	2	0	1	1	0	0	0	0	0	0	3	0	0	0	0	0	0	0	0	0	0	0	0	0	0	0	0	0	0	0	0	0	0
91	0	5	156.4	48.3	19.7457	15	2	20	5	0		10.19	40		3	7	4	0	0	0	0	0	0	0	0	0	2	0	0	1	0	0	0	0	0	0	0	0	0	0	0	0	0	0	0	0	0	0	0
85	0	3	170.7	71.3	24.4694	29	1	50	90	7		22.4	65		13	15	3	0	1	1	0	1	1	0	0	0	7	0	0	0	0	0	0	0	0	0	0	0	0	0	1	0	0	0	1	0	0	0	0
86	0	1				14	0	50	90	2	24	33.6	55		13	3	3	0	0	0	0	0	0	1	0	0	1	0	0	0	0	0	1	0	0	0	0	0	0	0	0	0	0	0	0	0	0	0	0
84	0	1	158.4	63.2	25.19	28	4	30	100	8	15.12	21.67	30	15.7	14	12	3	1	1	1	0	0	0	0	0	0	3	0	0	0	0	0	0	0	0	0	0	0	0	0	0	0	0	0	1	0	0	0	0
89	0	2	171	67	22.913	27	1	80	80	5	20.37	27.7	50		12	6	3	0	0	1	1	0	0	0	0	0	5	0	0	1	0	1	0	0	0	0	0	0	0	0	0	0	0	0	0	0	0	0	0
90	0	5	168	61.2	21.6837	14	5	40	65	1		16.6	75		9	7	4	1	0	1	0	0	0	0	1	0	1	1	0	0	0	0	0	0	0	1	0	0	0	0	0	0	0	0	0	0	0	0	0
89	0	4	160	60	23.4375	23	4		75	3		22.3	50		9	5	4	0	1	1	0	1	1	1	0	0	2	0	0	1	0	0	0	0	0	0	0	0	0	0	0	0	0	0	1	0	0	0	0
75	0	2	168.5	59	20.7803	22	1		100	4	20.62	27.7	40		6	0	3	0	0	0	0	0	0	0	0	0	1	0	0	0	0	0	0	0	0	0	0	0	0	0	0	0	0	0	0	0	0	0	0
85	0	4	177	65.25	20.8273	15	2	60	100	4	17.09	32.47	15		13	0	4	1	1	1	0	0	0	1	0	0	2	0	0	0	0	0	0	0	0	1	0	0	0	0	0	0	0	0	0	0	0	0	0
85	0	5	167	54.2	19.4342	30	4	60	80	6	15	32	65	20.33	10	6	3	1	0	1	0	0	0	0	0	0	1	0	1	0	0	0	1	0	0	0	0	0	0	0	0	0	0	0	0	0	0	0	0
67	0	3	167.8	67.7	24.0439	25	4	40	80	5		42	65		14	8	3	0	0	1	1	1	0	0	0	0	3	0	0	0	0	0	0	0	0	0	0	0	0	0	0	0	0	0	0	0	0	0	0
94	0	5	178.8	75	23.4599	24	0	75	95	7	18.65	25.6	15		14	0	4	0	0	0	0	0	1	0	0	0	0	0	0	0	0	0	0	0	0	0	0	0	0	0	0	0	0	0	0	0	0	0	0
87	0	5	148	49	22.3703	23	2	60	100	4	23.33	19.2	15	15	13	9	4	0	0	1	1	0	1	0	0	0		0	0	1	0	0	0	0	0	0	0	0	0	0	0	1	0	0	0	0	0	0	0
82	0	0	160.7	61.5	23.8146	16		10	75	2		14.4	40		11	14	4	1	1	1	0	0	0	1	0	0	3	0	0	0	0	0	0	0	0	0	0	1	0	0	0	0	0	1	0	0	0	1	0
89	0	2	171.1	67.1	22.9204	5	2	100	85	1		12.6	65		10	3	4	0	0	0	0	0	0	1	0	0	1	0	0	0	0	0	0	0	0	0	0	0	0	0	0	0	0	0	0	0	0	0	0
90	0	5	159	61.7	24.4057	18	1		60	0		27.8	75		12	5	3	0	1	1	0	1	1	0	0	1	5	0	0	0	0	0	0	0	0	0	0	0	0	0	1	0	0	0	0	0	0	0	0
95	0	4	157.6	50.6	20.3722	17	1	80	75	0		16.6	40		12	7	3	0	0	1	0	0	0	1	0	0	2	0	0	1	0	0	0	0	0	1	0	0	0	0	0	0	0	0	0	0	0	0	0
89	0	2	157.6	65.1	26.2101	28	2	50	95	7	21.36	13.3	50		14	6	4	0	0	1	0	0	0	1	0	1	3	0	0	1	0	1	0	0	0	0	0	0	0	0	0	0	0	0	0	0	0	0	0
83	0	2	170	79.1	27.3702	13	1	90	65	1		22.9	75		14	5	4	0	0	0	0	0	1	1	0	0	3	0	0	0	0	0	0	0	0	1	1	0	0	0	0	0	0	0	0	0	0	0	0
80	0	2	164	52.4	19.4825	15	4		95	5	18.68	22.07	25		6	8	5	1	0	1	1	1	0	1	0	1	5	0	1	0	0	0	0	0	0	0	0	0	0	0	0	0	0	0	0	0	0	0	0
89	0	0	165.2	54.6	20.0066	12	3		90	2	34.18	27	40		8	2	4	0	1	0	0	0	1	1	0	0	2	0	0	0	0	0	0	0	0	0	0	0	0	0	0	0	0	0	0	0	0	0	0
87	0	3	157	52	21.0962		1	70	100	6	12.76	18.2	15	19.5	12	6	2	0	0	1	1	0	0	0	0	0	2	0	0	0	0	0	0	0	0	0	0	1	0	0	0	0	0	0	0	0	0	0	0
76	0	2	165	70.5	25.8953	29	2	65	95	7	21	26.1	40	19.3	13	6	3	0	1	1	1	0	1	0	0	1	2	0	0	0	0	0	0	0	1	0	0	0	1	1	1	0	0	0	0	1	0	0	0
65	0	2	156	54	22.1893	30	3		100	5	8.08	28.1	15	23	9	0	3	1	1	0	0	0	0	0	0	0	5	0	0	0	0	0	0	1	0	0	0	0	0	0	0	0	0	0	0	1	0	0	0
86	0	2	178	68.2	21.5251	14	0	60	55	1	21.61	20.9	40		13	6	5	1	1	1	0	0	0	0	0	1	3	0	0	0	0	0	0	0	0	0	0	0	0	0	0	0	0	0	0	0	0	0	0
84	0	2	159	62.4	24.6826	26	1	50	90	3	17.02	17.5	40		14	9	3	0	1	0	0	0	1	0	0	0	4	0	0	0	0	0	0	0	0	0	0	0	0	0	1	0	0	0	0	0	0	0	0
92	0	3	162.5	57.3	21.6994	18	1	80	40	0		17.1	75		10		4	1	1	1	0	1	0	1	1	0	5	0	0	0	0	0	0	1	0	1	0	0	1	0	0	0	0	0	0	1	0	0	0
90	0	2	170	84	29.0657	29	1	70	85	1	29.8	24.6	40		12	15	4	1	1	1	0	1	0	0	0	1	3	0	0	0	0	0	0	0	0	0	0	0	1	0	1	0	0	0	0	1	0	0	0
80	0	1	158.8	71.6	28.393	23	1	70	100	8	10.24	26.1	15	18	14	7	2	0	0	0	0	0	1	1	1	0	1	0	0	0	0	0	0	1	0	0	0	0	0	0	0	0	0	0	0	0	0	0	0
66	0	2	167.3	67.2	24.0092	29	2	50	100	3	13.85	25.2	55	26.5	10	20	4	0	1	1	0	1	1	1	1	0	8	1	0	0	0	0	0	0	0	0	0	0	1	0	0	0	0	0	0	1	0	0	0
75	0	2	153	51.2	21.8719	26	4	40	55	1		13.5	40		11	13	5	0	1	1	0	0	0	0	0	0	4	0	0	1	0	0	0	0	0	1	0	1	1	0	0	0	0	0	0	1	0	0	0
82	0	2				29	0	80	90	7		22.6	55	22.6	7	3	4	0	1	0	0	0	0	0	0	0	2	0	0	0	0	0	0	0	0	0	0	0	0	0	0	0	0	0	0	0	0	0	0
80	0	0	155.3	50.7	21.0216	22	2	70	100	4	15.47	11.3	65		13	0	4	0	0	0	0	0	0	0	0	0	0	0	0	0	0	0	0	0	0	0	0	0	0	0	0	0	0	0	0	0	0	0	0
88	0	3	159.3	50.7	19.9791	14	1	30	30	1	35	7.17	65		2	0	5	1	1	1	0	1	1	1	0	1	12	0	0	1	0	0	0	0	0	0	0	1	0	0	0	0	0	0	0	1	0	0	0
93	0	2	150	38	16.8889	24	0	60	100	8		10.7	15		11	3	2	0	0	0	0	0	1	0	0	0	3	0	0	0	0	0	0	0	0	0	0	0	0	0	0	0	0	0	0	1	0	1	0
85	0	2	158.6	55.8	22.1834	21	3	70	95	4	19.07	20.03	40		11	8	4	0	1	0	0	0	0	1	1	0	1	0	0	0	0	0	0	0	0	1	0	0	0	0	0	0	0	0	0	0	0	0	0
78	1	5	159.5	70.7	27.7906	15	1	100	100	2	19.22	22.2	40		13	6	4	1	0	0	1	0	1	1	0	0	1	0	0	0	0	0	1	0	0	0	0	0	0	0	0	0	0	0	0	0	0	0	0
91	0	5	157	46	18.662	20	1	90	85	2		28.9	40		10	4	3	1	0	1	0	1	0	0	0	0	2	0	0	0	0	0	0	0	0	0	0	0	0	0	0	0	0	0	0	0	0	0	0
65	0	4	164.6	72.1	26.6119	23	0	60	80	6		28.6	15		14	8	2	0	0	1	0	1	0	0	0	0	1	0	0	0	0	0	0	0	0	0	0	0	0	0	0	0	0	1	0	0	0	0	0
81	0	5	167.8	84.2	29.9039	21	1	80	95	2	12.02	27.7	15		14	9	2	0	1	1	0	1	1	1	1	1	3	0	0	0	0	0	0	0	0	0	0	0	0	0	0	0	0	0	0	0	0	0	0
81	0	5	165	58.7	21.5611	30	0	85	100	5	17	23.2	0	14	13	3	3	1	1	0	0	0	0	0	0	0	0	0	0	0	0	0	0	0	0	0	0	0	0	0	0	0	0	0	0	0	0	0	0
84	1	0	147.2	47.3	21.8296	17	2	50	50	1	27.27	11.6	35		6	0	5	0	1	0	0	1	0	1	0	1	1	0	0	0	0	1	0	0	0	0	0	0	0	0	0	0	0	0	0	1	0	0	0
93	0	3	173	58	19.3792	20	1	80	95	3	15.6	29	50		14	4	3	1	0	1	0	1	0	0	0	1	2	0	0	0	0	0	0	0	0	1	0	0	0	0	1	0	0	0	0	0	0	0	0
95	0	2				25	1	60	85	3		23.1	40		14	10	3	1	0	1	1	0	1	0	0	1	5	0	0	1	0	0	0	0	0	0	0	0	1	0	0	0	0	1	0	1	0	0	0
87	0	2	160.2	60.8	23.6907	18	2	75	95	3	16.8	23.3	40	18	11	6	5	1	1	1	0	1	1	1	0	0	2	0	0	0	0	0	0	0	0	0	0	0	0	0	0	0	0	0	0	0	0	0	0
90	0	3	166	74	26.8544	24	3	79	85	5	17.5	19.8	15		11	14	3	1	1	1	0	1	1	0	0	1	3	0	0	1	0	0	0	0	0	0	0	1	0	0	1	0	0	0	1	0	0	0	0
84	0	3	166.8	61.1	21.9608	26	0	70	25	8	18	17.8	0	14.3	13	10	3	1	1	1	0	1	1	0	0	1		0	0	0	0	0	1	1	0	0	0	0	1	0	1	0	0	0	0	1	0	0	0
69	0	5	168	78	27.6361	28	0	85	100	8	7.66	21	15	32	14	3	3	0	1	0	0	1	0	0	0	0	2	0	0	0	0	0	0	0	0	0	0	0	0	0	0	0	0	0	0	0	0	0	0
70	0	5	175	69.1	22.5633	22	3	60	40	0		15.6	65		11	20	5	0	1	0	0	1	1	1	0	0	2	0	0	1	0	0	1	1	0	1	0	0	0	0	1	1	0	0	0	0	0	0	0
72	0	2	160	57	22.2656	23	1	60	85	2		23.1	40		11	6	4	0	0	0	0	0	0	0	0	1		0	0	1	0	0	0	0	0	0	0	0	0	0	0	0	0	0	0	0	0	0	0
84	0	5	160	55	21.4844	26	1	75	100	5	19.5	26.5	15		13	1	4	0	0	1	0	0	0	0	0	0	1	0	0	0	1	0	0	0	0	0	0	0	1	0	0	0	0	0	0	0	0	0	0
89	0	5	148	64.6	29.4923	28	0	80	85	8	14.63	22.3	30		14	2	2	0	0	1	0	0	0	0	0	0	2	0	0	0	0	0	0	0	0	0	0	0	0	0	0	0	0	0	0	0	0	0	0
87	0	2	160	84	32.8125	28	0	80	85	7	16.06	31.47	15	15.33	14	7	4	0	1	1	0	0	0	0	0	0	4	0	0	0	0	0	0	0	0	0	0	0	0	0	0	0	0	0	0	0	0	0	0
94	0	5	173.6	69.6	23.0946				60	0		22.9	50		12	9	4	0	1	0	0	1	0	1	0	1	3	0	0	0	0	0	0	0	0	0	0	0	0	0	0	0	0	0	0	0	0	0	0
85	0	3	167.5	63.3	23.6103	27	2	60	100	5	20	27.47	40		13	8	2	1	0	1	0	1	0	0	0	1		0	0	0	0	0	0	0	0	0	0	0	0	0	0	0	0	0	0	0	0	0	0
89	0	1	161	66	25.462	19	3	85	85	7		21.9	40		14	3	4	1	0	0	0	0	0	0	0	0	0	0	0	1	0	1	0	0	0	0	0	1	1	0	0	0	0	0	0	0	0	0	0
85	0	5	160.6	73.5	28.4968	21	0	60	95	4	11.25	14.77	15	18	14	9	3	0	0	1	0	1	1	1	0	0	1	0	0	0	0	0	0	0	0	0	0	0	0	0	1	0	0	0	1	0	0	0	0
85	0	5	158	57	22.8329	21	1	60	85	0	16.77	13.3	25	13.2	13	11	4	1	1	1	0	1	1	0	0	0	4	0	0	0	0	0	0	0	0	0	0	0	0	0	1	0	0	0	0	0	0	0	0
71	0	4	179	89	27.7769	27	3	40	100	6	11.33	30.83	15	18	12	3	2	0	1	0	0	0	1	0	0	0	1	0	0	0	0	0	0	0	0	0	0	0	0	0	0	0	0	0	0	0	0	0	0
66	0	3				25	3	60	100	7	10	27.2	15		14	7	2	0	0	1	0	0	0	0	0	1	1	0	0	0	0	0	0	0	0	0	0	0	0	0	0	0	0	1	0	0	0	0	0
84	0	4	163	59.9	22.5451	26	5	50	95	6	32	25.47	65		11	13	3	1	1	1	0	0	0	0	0	0	8	0	0	1	0	0	0	1	0	0	1	0	0	0	1	0	0	0	1	1	0	0	0
88	0	5	164	66	24.539	30	0	75	90	6	19.8	21.67	30	19.83	13	15	3	1	1	1	0	1	1	0	1	0	2	0	0	0	0	0	0	0	0	0	0	0	0	0	0	0	0	0	0	1	0	0	0
74	0	5	165.8	67.7	24.6275	27	0	60	100	6	12.6	25.8	25		14	4	2	1	1	1	0	1	0	1	1	0	1	1	0	0	0	0	0	0	0	0	0	0	0	0	0	0	0	0	0	0	0	0	0
85	0	5	165.5	58.1	21.5	28	1	80	100	8	10.8	27.8	15	34	13	3	3	1	0	1	0	0	1	0	0	0	2	0	0	0	0	0	0	0	0	0	0	0	0	0	0	0	0	0	0	0	0	0	0
84	0	2	169	79.9	27.9752	21	2	60	100	7	12	29.3	30	29	13	10	3	0	0	1	1	1	0	1	0	0	1	0	0	0	0	0	0	1	0	0	0	0	0	0	0	0	0	0	1	0	0	0	0
87	0	3	152	52	22.5069	27	3	50	95	7	24.05	27.3	25	22	12	7	3	0	0	1	0	1	1	0	0	0	2	0	0	1	0	0	0	0	0	0	0	0	0	0	1	0	0	0	0	0	0	0	0
73	0	2	164	63.5	23.6095	19	1	70	100	3	13.75	27.56	30	15	13	2	2	0	1	0	0	0	0	1	0	0	0	0	0	0	0	0	1	0	0	0	0	0	0	0	0	0	0	0	0	0	0	0	0
91	0	5	158.2	49.9	19.9383	18	0		70	1	33.63	12.4	55		12	8	3	0	0	1	0	0	0	0	0	1	3	0	0	0	0	0	0	0	0	0	0	0	1	0	0	0	0	0	0	0	0	0	0
83	0	2	159	64	25.3155	17	1	80	85	6	26.04	24.8	65	24.8	14	5	4	1	0	1	1	1	1	0	0	0	4	0	0	0	0	0	0	0	0	0	0	0	0	0	0	0	0	0	0	0	0	0	0
79	0	5	153.9	58.3	24.6145	26	1	80	95	2	16.42	25	40		14	7	3	0	1	1	0	0	0	0	0	0	3	0	0	0	0	0	0	0	0	0	0	0	0	0	0	0	0	0	0	0	0	0	0
91	0	5	169.5	71.9	25.0259	29	0	90	85	5	16.87	21.9	25		14	6	4	1	1	0	0	0	1	0	0	1	7	0	0	0	0	1	0	0	0	0	0	0	0	0	0	0	0	0	0	0	0	0	0
90	0	1	171	60	20.5191	11	1	90	55	0	21.66	22.1	25		8	2	3	0	0	0	1	0	0	0	0	0	1	0	0	0	0	0	0	0	0	0	0	0	1	0	0	0	0	0	0	1	0	0	0
71	0	4	163	80.5	30.2985	27	1	50	100	5	16.54	25.1	25	28	14	5	4	0	0	1	1	0	0	0	0	0	2	0	0	0	0	0	0	1	0	0	0	0	0	0	0	0	0	0	0	0	0	0	0
85	0	4				17	0	60	85	2		26.8	60		12	4	2	1	1	1	0	0	0	0	1	0	3	0	0	0	0	0	1	0	0	0	0	0	0	0	0	0	0	0	0	0	0	0	0
93	0	3	165	65	23.8751	16	1		30	0		9.699	75		12	9	4	0	0	1	0	1	0	1	0	0	3	0	0	1	0	0	0	0	0	0	0	0	0	0	0	0	0	0	0	0	0	0	0
93	0	2	168.8	59.5	20.882		1		70	3	6.75	15.5	80	15	9	3	2	1	0	0	0	0	0	1	0	0	1	0	0	0	0	0	0	0	0	1	0	0	0	0	0	0	0	0	0	0	0	0	0
77	0	2	161.1	41.1	15.8362	26	0	60	100	5	16.72	22.8	40		10	1	4	1	0	0	0	0	0	1	0	0		0	0	1	0	0	0	0	0	0	0	0	0	0	0	0	0	0	0	0	0	0	0
84	0	5	160	58	22.6562	29	0	90	100	7	15	14.2	30	12	14	4	3	0	1	0	0	0	0	1	0	0	1	0	0	0	0	0	0	0	0	0	0	0	0	0	0	0	0	0	1	0	0	0	0
83	0	3	173.6	62	20.5727	21	2	70	100	4	15.65	23.4	15	31.2	12	4	3	0	1	0	0	0	0	1	0	0	3	0	0	0	0	0	0	0	0	0	0	0	0	0	0	0	0	0	0	0	0	0	0
86	0	0	160	79	30.8594	28	0	80	80	8	38	30.2	30	12.4	14	9	3	1	1	1	0	0	1	0	0	0	2	0	0	0	0	1	1	0	0	0	0	0	0	0	0	0	0	0	0	0	0	0	0
89	0	2	165.6	58.1	21.1863				0	0			50		8	2	4	1	0	1	0	0	0	1	0	0	3	0	0	1	0	0	0	0	0	0	0	1	1	0	0	0	0	0	0	1	0	0	0
83	0	2	151.2	50	21.8709	27	3	50	90	4	17.58	16.2	15	20.3	12	7	4	0	1	1	0	0	0	0	0	1	3	0	0	0	0	0	0	0	0	0	0	0	0	0	0	0	0	0	0	0	0	0	0
84	0	5	169.9	83.3	28.86	25	1	70	100	7	27	22.13	80	14.83	14	14	4	0	1	1	0	1	0	0	0	0	3	0	0	0	0	0	0	0	0	0	0	0	0	0	0	0	0	0	0	0	0	0	0
87	0	5	168	62	21.9671	22	2	60	90	3	40.1	5.6	75		13	10	3	0	0	1	1	1	1	0	0	0	0	0	0	0	0	0	0	0	0	0	0	0	0	0	1	0	0	0	0	0	0	0	0
65	0	5	166	75	27.2173	27	1	90	100	8	10.5	40.79	15	31.67	13	6	2	0	1	1	0	0	0	0	0	0	2	0	0	0	0	0	0	0	0	0	0	0	0	0	0	0	0	0	0	0	0	0	0
90	0	5	171.8	72.1	24.4281	28	0	75	100	8	15.75	23	40	24.8	14	5	2	0	1	1	0	1	1	0	0	0	5	0	0	0	0	0	0	0	0	0	0	0	0	0	0	0	0	0	0	0	0	0	0
66	0	4	167	54	19.36	27	5	0	100	7	11.21	9.5	35	12.67	10	0	5	0	0	0	0	0	0	0	0	0		0	0	0	0	0	0	0	0	0	0	1	0	0	0	0	0	0	1	0	0	0	0
89	0	5	155.2	56.9	23.6227	26	2	75	75	3		26.3	40		12	11	4	0	0	1	0	0	0	0	1	0	2	0	0	0	0	0	0	0	0	0	0	0	0	0	0	0	0	0	0	1	1	1	0
91	0	2	163.6	69.5	25.9668	20	0	100	80	2		21.5	55		13	4	3	0	0	1	1	1	0	0	0	1	3	0	0	0	0	0	0	0	0	0	0	0	0	0	1	0	0	0	0	0	0	0	0
85	0	4	158	54.5	21.8314	26	0	65	100	8	18.48	26.4	25		13	7	2	0	1	1	0	1	1	0	0	0	4	0	0	0	0	0	0	0	0	0	0	0	0	0	0	0	0	0	0	0	0	0	0
89	0	2				7	1		10	0		6.5	30		7	1	5	1	0	0	0	0	0	1	0	0	1	0	0	0	0	0	0	0	0	0	0	0	0	0	0	0	0	0	0	0	0	0	0
85	0	0	162	78.2	29.7973	26	0	40	95	5	14.64	21	25		14	5	4	1	0	1	0	0	0	0	1	0	1	1	0	1	0	0	1	0	0	0	0	0	0	0	0	0	0	0	0	0	0	0	1
85	0	3	158	57	22.8329	22	3	65	75	6		16.89	50		10	11	3	1	0	1	0	0	0	0	1	0	1	1	1	1	1	0	0	0	0	0	0	0	0	0	0	1	0	0	1	1	0	0	0
88	0	4	163.2	66	24.7801	29	0	25	90	4	8	31.5	55	21	14	5	3	0	0	1	0	0	1	0	0	0		0	0	0	0	0	0	0	0	0	0	0	0	0	0	0	0	0	0	1	0	0	0
87	0	2	171	62	21.2031	24	1	60	90	8	26.88	31.3	30	17.9	11	0	4	0	0	1	0	0	0	0	0	0	0	0	0	0	0	0	0	1	0	0	0	0	0	0	0	0	0	0	0	0	0	0	0
84	0	1	156	70.1	28.8051	18	0	50	85	3	35	15.77	65		12	8	3	1	0	1	0	1	0	0	0	0	1	0	0	0	0	0	0	0	0	0	0	0	0	1	0	0	0	0	0	0	0	0	0
82	0	5	163.4	68.7	25.7308	15			75	0		12.9	40		9	10	4	0	1	1	1	0	0	1	0	0	4	0	0	0	0	0	0	0	0	0	0	0	1	0	0	0	0	0	0	0	0	0	0
89	0	5	159.7	47.5	18.6245	29	0	80	85	4	21.34	17.39	25		11	2	4	0	0	0	0	0	0	0	0	0	2	0	0	0	0	0	0	0	0	0	0	0	0	0	0	0	0	0	0	0	0	0	0
88	0	2	171	69	23.597	24	0	70	70	2		21.2	65		12	12	3	0	0	0	0	0	1	0	0	0	4	0	0	0	1	0	0	0	0	0	0	0	0	0	0	0	0	0	0	1	0	0	0
87	0	1		68		9	2	70	80	0	57.43	16.7	40		10	5	4	0	0	1	0	0	0	0	0	0	2	1	0	0	0	1	0	0	0	0	0	0	0	0	0	0	0	0	0	0	0	0	0
77	0	3	156	57	23.4221	27	4	60	100	5	21.3	24.4	0	23	14	12	3	0	1	1	1	1	1	0	0	0	3	0	0	1	0	0	0	0	0	0	0	0	0	0	0	0	0	0	0	0	0	0	0
88	0	5				25	3	80	70	1		15.7	70		6	7	3	1	1	0	0	0	0	1	0	0	2	0	1	1	0	0	0	0	0	0	0	0	1	0	0	0	0	0	0	1	0	0	0
86	0	3	154	53	22.3478	11	0	80	20	0		16.53	15		8	4	5	1	0	1	0	0	0	0	0	0	1	0	0	0	0	0	0	0	0	0	0	0	0	0	0	0	0	0	0	0	0	0	0
92	0	4	163.4	72.5	27.154	30	0	80	75	2		21.5	50		14	14	3	0	0	1	1	1	1	0	1	0	4	1	0	0	0	0	0	0	0	0	0	0	1	0	0	1	0	0	0	0	0	0	0
84	0	1	151	52	22.806	15	2		70	3		16.39	50		13	3	4	0	0	1	0	0	0	0	0	0	3	0	0	1	0	0	0	0	0	0	0	0	0	0	0	0	0	1	0	0	0	1	0
90	0	2	167.5	74	26.3756	30	0	60	90	7	18.16	20.9	55	15	11	13	4	0	1	1	0	1	0	0	0	0	1	0	0	0	0	0	0	0	0	0	0	0	0	0	0	0	0	0	0	0	0	0	0
89	0	0	148.8	42.5	19.1948		1	25	90	6		10.3	40		9	10	5	0	0	1	1	0	0	0	0	0	3	0	0	1	0	0	0	0	0	0	0	0	0	0	0	0	0	0	0	0	0	0	0
90	0	5	170.2	67.6	23.3361	22	0	99	75	0	15	30	40		13	8	4	0	0	1	0	0	0	1	0	1	3	0	0	0	0	0	0	0	0	0	0	0	0	0	0	0	0	0	0	0	0	0	0
90	0	5	170	54.3	18.7889	26	0	60	75	2	21.65	19.7	25		6	9	5	1	1	1	1	0	1	0	0	0	3	0	0	0	0	0	0	0	1	1	0	0	0	0	0	0	0	0	0	0	0	0	0
91	0	5				11			40	0		7.9	90		9	12	4	0	1	0	0	0	0	1	1	0	2	1	1	1	0	0	0	1	0	1	0	0	0	0	0	0	0	0	0	0	0	0	0
86	0	2	155	50	24.8	20	4	60	90	5	23.97	20.7	25	14	11	2	4	1	0	1	0	0	0	0	0	0	0	0	0	0	0	0	0	0	0	0	0	0	0	0	0	0	0	0	0	0	0	0	0
90	0	2				28	2	100	85	3	13.42	15.7	30		14	15	2	0	0	1	1	0	0	1	0	0	5	0	0	0	0	0	0	0	0	0	0	0	0	0	0	0	0	0	0	0	0	0	0
96	0	2	161	86	33.1777	23	1	80	95	1	13.9	18.57	25	20	14	5	4	0	1	1	0	1	1	1	0	1	2	0	0	0	0	0	0	0	0	0	0	0	0	0	0	0	0	1	0	0	0	0	0
85	0	4	166.3	67.6	24.4434	23	0	85	100	6	13	23.8	15	12.3	14	7	3	0	1	1	0	0	1	0	0	0	1	0	0	0	0	0	0	0	0	0	0	0	0	0	0	0	0	0	0	0	0	0	0
91	0	1	165.9	71.2	25.8695	13	4	80	95	6		20.3	40		11	9	3	0	0	1	0	0	1	0	0	0	5	0	0	0	0	0	0	0	0	0	0	0	0	0	0	0	0	0	0	0	0	0	0
93	0	5				9			30	0		11.5	105		10	6	4	1	0	1	1	1	1	0	0	0	2	0	0	0	0	0	0	1	0	0	0	0	1	0	0	0	0	0	0	1	0	0	0
95	0	4	165	62.7	23.0303	28	1	60	65	2		14.4	40		13	6	3	0	0	1	0	1	1	0	0	0	4	0	0	0	0	0	0	0	0	0	0	0	1	0	0	0	0	0	0	1	0	0	0
91	0	2	153	44	18.7962	17	0	80	85	2		16.89	65		7	5	3	0	0	0	0	0	1	0	0	0	3	0	0	0	0	0	0	0	0	0	0	0	0	0	0	0	0	0	0	0	0	0	0
84	0	2	149	64	28.8275	30	1	75	100	8	12	23	30	9.5	12	0	3	0	0	1	0	0	0	0	1	0	1	0	0	0	0	0	0	0	0	0	0	0	0	0	0	0	0	0	0	0	0	0	0
88	0	5	165	70	25.7117	26	4	60	75	4		23.06	50		14	10	3	0	1	1	1	0	1	0	0	0	2	0	0	0	0	0	0	0	0	0	0	0	0	0	0	0	0	0	0	0	0	0	0
89	0	5	999	55		28	1	90	90	1	21	13.6	25		14	0	4	0	0	0	0	0	0	0	1	1	0	0	0	0	0	0	0	0	0	0	0	0	0	0	0	0	0	0	0	0	0	0	0
83	0	2	170	83.2	28.7889	16	1	20	70	3	51.2	15.3	90		12	8	3	0	1	1	0	0	1	0	0	1	1	0	0	1	0	0	0	0	0	0	0	0	0	0	0	0	0	0	1	0	0	0	0
77	0	3	162.4	62.9	23.8495	30	0	80	95	6	12.48	34.1	25	26.5	14	13	2	0	1	0	0	1	1	0	0	0	7	0	0	0	0	0	0	0	0	0	0	0	0	0	1	0	0	0	0	0	0	0	0
84	0	1	159.5	46.5	18.2781	23	2	60	100	7	17	11.4	35	13.6	11	6	4	1	0	1	0	1	0	0	0	0	1	1	0	0	0	0	0	1	0	1	0	0	0	0	0	0	0	0	0	0	0	0	0
86	0	4	170	78.8	27.2664	30	1	85	100	3	21	27.1	55	17	13	6	4	0	0	0	0	1	0	0	0	0		0	0	0	0	0	0	0	0	0	0	0	1	0	0	0	0	0	0	0	0	0	0
71	0	2	160.6	62.1	24.0769				75	1		13.5	95		13	10	4	0	1	1	0	0	0	1	0	0	5	0	0	0	0	0	0	0	0	0	0	0	0	0	0	0	0	0	0	0	0	0	0
90	0	1	162.3	55.2	20.9557	19	1	60	100	5	11.49	17.57	25		12	7	3	0	1	1	0	0	0	0	0	0	2	0	0	0	0	0	0	0	0	0	0	0	0	0	0	0	0	0	0	0	0	0	0
77	0	2	160	67	26.1719	10	5	60	85	5		23.6	50		10	0	4	0	1	0	0	0	1	0	0	0	2	0	0	0	0	0	0	0	0	0	0	0	0	0	0	0	0	0	0	0	0	0	0
90	0	2					1		15	1		19.7	15		11	7	3	1	1	1	0	0	1	1	1	0	3	1	0	0	0	0	0	1	0	1	0	0	0	0	0	0	0	0	0	0	0	0	0
92	0	5	164.5	72.4	26.7551	20	1		30	0		18.7	65		13	5	4	1	0	1	0	0	0	0	0	0	3	0	0	1	0	1	0	0	0	0	0	0	0	0	0	0	0	0	0	1	0	0	0
81	0	0	157	85	34.4842	12	0	75	100	2	19.4	21.4	25	26	14	10	3	0	1	1	0	0	0	1	0	1	4	0	0	0	0	0	0	1	0	0	0	0	1	0	0	0	0	0	0	0	0	0	0
79	0	2	164.7	77	28.386	24	1	70	75	3	17.79	15.5	55		10	3	4	0	1	1	0	0	1	0	0	0	5	0	0	0	0	0	0	0	0	0	0	0	0	0	1	0	0	0	0	0	0	0	0
81	0	2	162.4	63.6	24.1149	17	2	75	95	7	13.86	24.5	25		12		3	0	1	1	0	0	0	1	0	0	3	0	0	0	0	0	0	0	0	0	0	0	0	0	0	0	0	0	0	1	0	0	0
88	0	3	169.7	54.5	18.9249		2	100	95	0	11.4	18	40		10	4	3	0	0	1	0	0	0	1	0	0	2	0	0	0	0	0	0	0	0	0	0	0	0	0	0	0	0	0	0	0	0	0	0
82	0	2	154.35	47	19.7281	16	1		45	0	21.94	29.3	40		10	9	3	0	1	1	0	1	0	0	0	1	4	0	0	0	0	0	0	0	0	0	0	1	0	0	1	0	0	0	0	1	0	0	0
66	0	5	168.3	43	15.181	29	1	50	85	4		23.6	40		9	16	3	0	0	0	0	0	0	0	0	0	1	0	1	0	0	0	0	0	0	0	0	0	0	0	0	1	0	0	0	0	0	0	0
88	0	0	165.2	62.9	23.0479	17			85	0		27.8	40		14	3	3	0	1	0	0	1	0	1	0	0	2	0	0	0	0	0	0	0	0	0	0	0	0	0	0	0	0	0	0	0	0	0	0
76	0	2	163.3	74.2	27.82	27	1	80	100	7	10.45	25.97	15		14	8	2	0	0	1	0	0	0	0	0	0	1	0	0	0	0	0	0	1	0	0	0	0	0	0	0	0	0	0	0	0	0	0	0
84	0	0	164.1	63.5	23.5807	16	0	50	90	4	19.79	22.7	55	15.5	13	1	4	0	0	1	1	0	0	1	1	0	0	1	0	1	0	0	0	0	0	0	0	0	0	0	0	0	0	0	0	0	0	0	0
87	0	3	166	68	24.677	23			30	0		50	50		14	7	4	1	1	0	0	0	1	0	0	0		0	0	0	0	0	0	0	0	0	0	0	0	0	0	0	0	0	0	1	0	0	0
79	0	2	168	59	20.9042	25	3		100	3	20.76	24.3	25	17.8	7	10	4	0	1	1	0	1	0	0	0	0	4	0	0	1	0	1	0	0	0	1	0	1	1	1	1	0	0	0	0	1	0	0	0
75	0	2				13	1	75	70	3	25.43	24.6	65		11	3	4	0	0	1	0	0	1	0	0	1	5	0	0	1	0	0	0	0	0	1	0	0	1	0	1	0	0	0	0	0	0	0	0
89	0	3	165.3	71	25.9844	22	1	50	60	5		5.7	65		13	11	3	1	1	1	0	1	1	0	0	1	7	0	0	0	0	0	0	0	1	0	0	0	1	0	1	0	0	0	0	0	0	0	0
89	0	1	165	50	18.3655	23	2	50	80	5		15.36	50		9	7	4	1	0	1	0	1	0	0	0	0	2	0	0	1	0	0	0	0	1	0	0	0	1	0	0	0	0	0	0	1	0	0	0
86	0	5	164	75	27.8852	27	0	70	85	4	18.47	22.5	25		14	9	4	1	1	1	1	0	0	0	0	0	3	0	0	0	0	0	0	0	0	0	0	0	0	0	1	0	0	0	0	0	0	0	0
86	0	5	164.4	77.1	28.5266	27	0	80	95	2	13	21.9	40		14	10	4	1	1	1	0	1	0	0	0	0	3	0	0	0	0	0	0	0	0	0	0	0	0	0	1	0	0	0	0	0	0	0	0
83	0	5	169	68	23.8087	27	1	80	95	6	10.51	31.87	15	36	14	10	3	0	1	1	0	1	1	0	0	0	3	0	0	0	0	0	0	1	0	0	0	0	0	0	0	0	0	0	0	0	0	0	0
84	0	2							5	0			30		3	5	4	0	0	1	0	0	0	1	0	0	2	0	0	0	0	1	0	0	0	1	0	0	0	0	0	0	0	0	0	0	0	0	0
71	0	3	169.6	68.4	23.7796	28	2	70	100	4	10.69	34.1	15	31.3	11	4	2	0	1	1	0	0	0	0	0	1	3	0	0	0	0	0	0	0	0	0	1	0	0	0	0	0	0	0	0	0	0	0	0
84	0	2	161	56	21.6041	20	1	50	85	4		26.1	65		11	3	2	0	0	1	0	0	1	0	0	0	2	0	0	0	0	0	0	0	0	0	0	0	0	0	0	0	0	0	0	0	0	0	0
86	0	0							35	0		0	35		8	5	5	0	0	1	1	0	0	1	0	0	3	1	0	0	0	0	0	0	0	1	0	0	0	0	0	0	0	0	0	0	0	0	0
86	0	5	160.2	57.6	22.4439	15	1		65	0		20.2	40		13	11	4	0	1	1	0	1	1	0	0	1	5	0	0	1	0	0	0	0	0	0	0	0	1	0	1	0	0	0	0	0	0	0	0
84	0	3				20	4	50	60	3		15.7	75		9	7	4	0	0	0	0	0	0	1	0	0	3	0	0	0	0	0	0	0	0	0	0	0	0	0	0	0	0	0	0	0	0	0	0
81	0	2	168.7	75.7	26.599		1	95	90	2	12.61	26.2	40		13	6	2	1	1	1	1	0	0	1	0	0	3	0	0	0	0	0	0	0	0	0	0	0	0	0	0	0	0	1	0	0	0	0	0
74	0	5	167	102	36.5736	30	2	70	90	4	10.38	40.36	15	21.33	14	6	3	0	1	1	0	0	1	0	0	0	3	0	0	0	0	0	0	0	0	0	0	0	0	0	0	0	0	1	0	0	0	0	0
84	0	5	158.9	54.7	21.27	30	1	80	100	8	14.05	11.17	15	19.77	13	11	3	0	1	1	1	1	0	0	0	0	2	0	0	0	0	1	0	0	0	0	0	0	0	0	0	0	0	0	0	0	0	0	0
86	0	1				25	2	55	95	8	42	16.5	55	17	14	9	4	1	1	1	0	0	0	0	0	0	3	0	0	0	0	0	0	0	0	0	0	0	0	0	0	0	0	0	0	1	0	0	0
84	0	4	170.6	60.4	20.7529		1	80	80	1	14.62	25.1	40		9	9	3	0	0	1	0	1	0	1	0	0	3	0	0	0	0	0	0	0	0	0	0	0	0	0	0	0	0	0	0	0	0	0	0
82	0	2				20	1	50	85	3		21.2	50		12	3	4	0	0	0	0	0	0	0	0	0	3	0	0	0	0	0	0	0	0	0	0	0	0	0	0	0	0	0	0	0	0	0	0
95	0	1	157.5	61.5	24.7921	19	1	50	75	1		24.5	40		13	1	4	0	0	1	0	0	0	0	0	1	2	0	0	0	0	0	0	0	1	0	0	0	1	0	0	0	0	0	0	0	0	0	0
92	0	3	169.2	62.7	21.9011	22	1	25	80	5		26.2	40		10	14	3	1	0	1	0	0	0	0	0	0	2	0	0	0	0	0	0	1	0	0	0	0	0	0	1	0	0	0	0	0	0	0	0
88	0	4	158	67.1	26.8787	21	0	70	100	8	8.2	24.8	15	35	12	2	3	1	0	1	0	1	0	0	0	0	0	0	0	0	0	0	0	0	0	0	0	0	0	0	0	0	0	0	0	1	0	0	0
85	0	2	167	61	21.8724	22	1	80	65	3	17	25	35		10	0	4	1	0	0	0	0	0	1	0	0		0	0	0	0	0	0	0	0	0	0	0	0	0	0	0	0	0	0	0	0	0	0
104	0	4				20	1	60	50	0		19.8	90		13	10	4	1	0	0	0	1	0	1	0	1	4	0	0	1	0	0	0	0	0	0	0	0	1	0	0	0	0	0	0	0	0	0	0
77	0	0				18	0	60	85	3		23.3	40		12	9	4	0	0	1	1	0	1	0	0	0	4	0	0	0	0	0	0	0	0	0	0	0	0	0	0	0	0	0	0	0	0	0	0
89	0	3	168.9	72.8	25.5195	15			50	0		23.4	40		14	11	3	0	0	1	0	0	0	0	1	0	4	1	0	1	0	0	0	0	0	1	0	0	0	0	0	0	0	0	0	0	0	1	0
89	0	5	149	54	24.3232	30	1	85	100	8	15	24.3	55	18	14	4	3	0	0	0	0	1	0	0	0	0	0	0	0	0	0	0	0	0	0	0	0	0	0	0	0	0	0	0	0	0	0	0	0
80	0	4	156.3	38.8	15.8823	21	4	80	100	4	16.75	16	40	24	7	1	5	1	0	0	0	0	0	1	0	0	1	0	0	0	0	0	0	0	0	1	0	0	0	0	0	0	0	0	0	0	0	0	0
86	0	5	155	73	30.385	28	0	80	100	3	11	25.8	15	19.6	14	6	3	1	0	1	0	0	1	0	0	0	3	0	0	0	0	0	0	0	1	0	0	0	0	0	0	0	0	0	0	0	0	0	0
82	0	5	167	63	22.5896	27	1	80	100	5	8.63	30.13	15	15.67	13	7	2	0	1	1	0	0	1	0	0	0	3	0	0	0	0	0	0	0	0	0	0	0	0	0	0	0	0	0	0	0	0	0	0
93	0	2	152	41.4	17.919	14	3		85	4		13.7	80		5		5	0	0	0	0	1	0	0	0	0	1	0	0	0	0	0	0	0	0	0	0	0	0	0	0	0	0	0	0	0	0	0	0
78	0	2	156	68	27.9421	18	1	80	80	1	16.57	21.8	40		14	10	3	0	0	1	0	1	0	0	0	0	1	0	0	1	0	0	0	1	0	1	0	0	0	0	0	0	0	0	0	1	0	0	0
90	0	4	157	69.7	28.277	24	0	100	95	3	15.28	28.6	50		10	10	3	0	0	1	0	1	1	1	0	0	5	0	0	0	0	0	0	0	1	0	0	0	1	0	0	0	0	0	0	1	0	0	0
83	0	2	168	76	29.7296	10			5	0		12.3	50		11	11	4	0	0	0	0	1	1	1	0	1	4	0	0	0	0	0	0	0	1	0	0	0	1	0	1	0	0	0	0	0	0	0	0
84	0	2	165	54	19.8347	26	0	80	75	3		13.6	75		11	6	4	0	1	0	0	1	0	0	0	0	2	0	0	0	0	0	0	0	0	0	0	0	0	0	0	0	0	0	0	0	0	0	0
88	0	4					1	90	35	0			40		10	3	5	0	0	1	0	0	0	1	0	0		0	0	0	0	1	0	0	0	1	0	0	0	0	0	0	0	0	0	0	0	0	0
76	0	2	168	75	26.5731	25	1	90	100	5	10.2	33.4	15	14	14	8	2	0	1	1	0	0	1	0	0	0	2	0	0	0	0	0	0	0	0	0	0	0	0	0	0	0	0	0	0	0	0	0	0
78	0	0	169.9	100	34.6428	24	0	80	100	4	16.47	36.6	15	39.73	11	7	4	0	1	1	0	0	0	0	0	0	1	0	0	0	0	0	0	0	0	0	0	0	0	0	0	0	0	0	0	0	0	0	0
65	0	4	163	64	24.0882	27	0	70	100	5	12.7	39.6	15	27.5	14	5	2	0	1	0	0	0	0	0	0	0	1	0	0	0	0	0	0	0	0	0	0	0	0	0	0	0	0	0	0	0	0	0	0
75	0	2	171	82	28.0428	25	0	70	80	3	11	31.3	15		14	11	3	0	1	1	0	0	1	0	0	0	2	0	0	0	0	0	0	0	0	0	0	1	1	0	1	0	0	1	0	0	0	0	0
88	0	3	157.9	69.1	27.7149	21	4	50	100	4	23.72	23	15		14	14	4	0	1	1	0	1	0	0	0	0	3	0	0	0	0	0	0	0	0	0	0	0	0	0	1	0	0	0	0	0	0	0	0
94	0	5	160	62.8	24.5312	20	1	80	65	0		24.7	50		13	4	4	0	0	0	0	0	1	0	0	0	2	0	0	0	0	0	0	0	0	0	0	0	1	0	0	0	0	0	0	0	0	0	0
80	0	0	156	60	24.6548	22	0	60	95	4	16.67	26.7	50		14	1	3	0	1	0	0	1	1	0	1	0	0	0	0	0	0	0	0	0	0	0	0	0	0	0	0	0	0	0	0	0	0	0	0
64	0	5	164.4	54	19.9798	29	2	60	100	6	19.87	21.7	50		12	6	4	0	1	0	1	0	0	0	0	0	4	0	0	0	0	0	0	0	0	0	0	0	0	0	0	0	0	0	0	0	0	0	0
76	0	5	162	55	20.9572	20	1	75	80	1	21.41	12.9	40	16.1	8		5	0	0	1	0	0	0	0	0	0	1	0	0	0	0	0	0	0	0	0	0	0	0	0	0	0	0	0	0	0	0	0	0
88	0	3	164	66.7	24.7992	23	1	70	75	0	34.6	25.2	65		13	8	4	1	0	0	1	1	0	0	0	0	1	0	0	1	0	0	0	0	0	0	0	0	1	0	1	0	0	0	1	0	0	0	0
92	0	5	158.6	72.1	28.6635	16	0	60	90	6	17.04	22.4	55		14		3	1	0	1	0	0	0	0	0	0	1	0	0	0	0	0	0	0	0	0	0	0	0	0	0	0	0	0	0	1	0	0	0
79	0	2	156.9	56.2	22.8292	15	4	50	75	0		19.39	50		8	11	4	0	0	1	0	0	1	0	1	0	1	1	0	1	0	0	0	1	0	1	0	0	1	0	0	0	0	0	0	0	0	0	0
88	0	5				19	0	85	95	5			30		14	0	5	0	0	0	0	0	0	1	0	0	1	0	0	0	0	0	0	0	0	0	0	0	0	0	0	0	0	0	0	0	0	0	0
88	0	5	166	85	30.8463	26	2	75	85	1	25.14	20.6	40	19	13	1	4	0	0	0	0	0	0	1	0	0	1	0	0	0	0	0	0	0	0	0	0	0	0	0	0	0	0	0	0	0	0	0	0
69	0	2	164.2	68	25.221	26	0	50	95	5	16.4	22.6	15	30	10	4	3	0	1	1	0	0	0	0	0	0	2	0	0	1	0	0	0	0	0	0	0	1	1	0	0	0	0	0	1	0	0	0	0
78	0	4	166	62.4	22.6448	30	1	60	70	5		37.79	40		12	13	3	0	1	1	0	1	0	0	1	0	3	0	0	0	0	0	0	0	0	0	0	0	0	0	0	0	0	0	0	0	0	0	0
86	0	2	159.9	54	21.1201	26	1	50	100	4	22.2	18.6	40		12	10	4	0	0	1	0	1	1	0	0	0	4	0	0	0	0	0	0	0	0	0	0	0	0	0	0	0	0	0	0	0	0	0	0
65	0	0	173	79	26.3958	22	0	60	95	1	18	33.4	35		14	4	3	0	1	1	0	0	1	0	0	0	2	0	0	0	0	0	0	0	0	0	0	0	0	0	0	0	0	0	0	0	0	0	0
83	0	0	165	60	22.0386	19	1	70	95	1	24.58	20	25		12	6	5	0	1	1	0	1	0	1	1	0	3	1	0	0	0	0	0	0	0	0	0	0	0	0	0	0	0	0	0	0	0	0	0
87	0	4	165	67.2	24.6832	14		90	25	0		10.9	15		11	1	4	0	0	1	0	0	0	1	0	0	2	0	0	0	0	0	0	0	0	1	0	0	0	0	0	0	0	0	0	0	0	0	0
80	0	2	150	46.3	20.5778	17	2		20	1		13.3	40		1	1	5	1	0	0	0	0	1	0	0	0	4	0	0	0	0	0	0	0	0	0	0	0	0	0	0	0	0	0	0	0	0	0	0
87	0	2	160.4	61.7	23.9815	14	1	80	100	2		16.2	15		14	5	2	0	0	0	0	0	0	1	0	0	1	0	0	0	0	0	0	0	0	0	0	0	0	0	0	0	0	0	0	0	0	0	0
83	0	2	162.1	76.5	29.1136	24	1	50	95	6	16.78	26.43	30	19.17	14	5	3	0	1	0	0	0	0	0	0	0		0	0	0	0	0	0	0	0	0	0	0	0	0	0	0	0	0	0	0	0	0	0
79	0	0	167	70.8	25.3864	19	1	70	90	3	11.59	20.2	15		14	9	4	0	1	1	0	0	0	0	1	1	3	1	0	0	0	0	0	0	0	0	0	0	0	0	0	0	0	0	0	0	0	0	0
65	0	2	168	63	22.3214	16	2	75	100	6	7	23.4	15	18	14	4	4	1	1	1	0	0	1	0	0	0	3	0	0	0	0	0	0	0	0	0	0	0	0	0	0	0	0	0	0	0	0	0	0
83	0	2				24	2	20	25	0			35		9	9	4	0	1	1	0	1	1	0	0	0	4	0	0	0	0	0	0	0	0	0	0	0	0	0	0	0	0	0	0	0	0	0	0
76	0	0	158.5	72.7	28.9385	21	1		90	6	11	23.17	25		12	11	4	0	1	1	0	1	1	0	0	0	2	0	0	0	0	0	0	0	0	0	1	0	0	0	1	0	0	0	0	1	0	0	0
91	0	0				7			5	0		10.7	50		9	8	5	1	0	1	1	1	1	0	0	0	3	0	0	0	0	0	0	0	0	1	0	0	1	0	1	0	0	0	0	0	0	0	0
91	0	0	172	66	22.3094	24	1	60	100	5	11	27.3	25	26	14	10	2	0	1	1	0	0	1	0	0	1	3	0	0	0	0	0	0	0	0	0	0	0	0	0	0	0	0	0	0	0	0	0	0
88	0	2	166	59.5	21.5924	19	0	90	100	6	22.2	20.07	40	6.83	11	4	3	0	1	1	0	0	0	0	0	0	3	0	0	0	0	0	0	0	0	0	0	0	0	0	0	0	0	0	0	0	0	0	0
83	0	5	156	64.4	26.4629	25	1	60	70	2		19.7	75		11	15	4	0	1	1	0	0	1	0	0	1	7	0	0	0	0	0	1	1	0	0	0	1	1	1	0	0	0	0	0	0	0	0	0
84	0	4	172	75	25.3515	28	1	80	95	3	13.2	23.1	15	21	14	7	4	0	0	0	1	1	0	0	0	0	0	0	0	1	0	0	0	0	0	0	0	1	0	0	1	0	0	0	1	0	0	0	0
76	0	2	163	49	18.4425	23	5	70	80	2	19.86	5.8	40		4	0	4	1	0	1	0	0	0	0	0	1		0	0	0	0	0	0	0	0	0	0	0	0	0	0	0	0	0	0	0	0	0	0
88	0	5	168	61.1	21.6482	30	2	70	90	5	12.2	23.9	50	27	13	9	4	0	0	1	0	1	0	0	0	0	5	0	0	0	0	0	1	0	0	0	0	0	0	0	0	0	0	0	0	0	0	0	0
74	0	3	156	50	20.5457	30	0	75	100	7	11.77	27	0	20	12	2	2	0	1	0	0	0	0	0	0	0	1	0	0	0	0	0	0	0	0	0	0	0	0	0	0	0	0	0	0	0	0	0	0
84	0	3	172	59.4	20.0784	22	5	5	65	1	48.9	10.7	75	12	7	2	5	1	0	0	0	0	0	0	0	0	1	0	0	0	0	0	0	0	0	0	0	0	0	0	0	0	0	0	0	0	0	0	0
91	0	0	152.5	53.8	23.1336	15	1	60	85	0		20.9	75		14	3	3	0	0	0	0	0	0	1	0	0	1	0	0	0	0	0	0	0	0	1	0	0	0	0	0	0	0	0	0	0	0	0	0
78	0	2	160	74	28.9062	26	1	30	75	3	13.59	13.7	25		11	23	4	0	1	1	1	1	1	0	0	1	9	0	0	0	0	0	0	1	1	0	0	0	1	0	1	0	0	0	0	0	0	0	0
85	0	4	158	72.7	29.1219	19	1	80	85	2	16.76	17.27	80	7.67	12	6	3	0	0	1	0	0	0	1	0	0	2	0	0	0	0	1	0	0	0	0	0	0	0	0	1	0	0	0	0	0	0	0	0
95	0	3	157	69	27.993	15	4	50	25	1		26	35		7	6	4	1	0	1	1	0	0	1	0	0	3	0	0	0	0	0	0	0	0	0	0	0	0	0	0	0	0	0	0	0	0	0	0
94	0	3	161	61.2	23.6102	27	2		60	6		21.9	50		10	11	4	0	0	1	1	0	1	0	0	0	10	0	0	0	0	0	0	0	0	0	0	0	0	0	0	0	0	0	0	0	0	1	0
80	0	2	160.7	73.6	28.5001	24	0	75	95	3	18.14	35.1	50		13	9	3	0	0	1	0	0	1	0	0	1	5	0	0	1	0	0	0	1	1	0	0	0	1	0	0	0	0	0	0	0	0	0	0
80	0	0	159	51.7	20.4501	13	1	80	100	1	12	20.39	40	18	11	3	3	0	0	0	1	1	0	1	0	0		0	0	0	0	0	0	0	0	0	0	0	0	0	0	0	0	0	0	0	0	0	0
70	0	2	166	81.8	29.685	30	1	60	100	4	14.73	45.17	15	33.5	14	8	2	0	1	1	1	1	0	0	0	1	3	0	0	0	0	0	0	1	0	0	0	0	0	0	1	0	0	0	1	0	0	0	0
74	0	4	157	44.5	18.0535	20	1	85	100	2	13.56	27.3	55	20.8	9	10	2	0	0	0	0	0	1	0	0	0	3	0	0	1	0	0	0	1	0	1	0	0	0	0	0	0	0	0	0	0	0	0	0
88	0	4	162	73	27.8159	28	1	78	95	7	13	17.1	65		14	21	4	0	0	1	0	1	0	0	0	1	5	0	0	0	0	1	0	0	0	0	0	0	0	0	0	0	0	0	1	1	0	1	0
85	0	4	163.3	72.5	27.1873	25	1	65	95	3	30.23	14.8	15	14.5	14	6	5	0	1	1	0	0	0	0	0	0	1	0	0	0	0	0	0	0	0	0	0	0	0	0	0	0	0	0	0	0	0	0	0
95	0	0	151	50	21.9289	24	0	90	90	8	8	13.7	55	27	14	2	3	0	0	0	0	0	0	0	0	0	0	0	0	0	0	0	0	0	0	0	0	0	0	0	0	0	0	0	0	0	0	0	0
94	0	4		54.3		21	2	59	40	0		12.8	65		13	11	3	0	1	1	1	1	1	0	0	0	5	0	0	0	0	0	0	0	0	1	0	1	0	0	0	0	0	0	0	0	0	0	0
88	0	1	158.4	68.4	27.2612	26	1	60	85	5	17.6	22.5	40	23	14	7	3	0	0	1	1	1	1	0	1	0	1	1	0	0	0	0	1	0	0	0	0	0	0	0	0	0	0	0	0	0	0	0	0
98	0	0				12			55	0		17.6	50		10	6	4	0	1	1	0	0	0	0	0	0	3	0	0	1	0	0	0	0	0	0	0	0	0	0	0	0	0	0	0	0	0	0	0
91	0	3	171	80.5	27.5298	25	1	50	15	1		14.8	15		9	6	4	0	0	1	1	1	1	0	0	0	8	0	0	0	0	0	0	0	0	0	0	0	1	0	0	0	0	0	0	0	0	0	0
90	0	1	160.3	63.3	24.6341	20	4		95	7	20.71	30.97	25	18	14	5	3	1	0	0	0	0	0	0	0	0	1	0	0	0	0	0	0	0	0	0	0	0	0	0	0	0	0	0	0	0	0	0	0
84	0	4	161.5	66.2	25.3812	25	5	40	85	6	49	18.89	40		12	7	4	1	0	1	0	0	0	0	1	1	1	1	0	0	0	0	0	1	0	0	0	0	0	0	1	0	0	0	0	1	0	0	1
87	0	3	161	71	27.3909	16	1	80	70	1	24.61	19.3	50	16	10	3	4	0	0	0	0	0	0	1	0	0	1	0	0	0	0	0	0	0	0	0	0	0	1	0	0	0	0	0	0	0	0	0	0
94	0	3	159.5	63.6	24.9998	21	2	60	85	6		28.5	40		13	9	4	0	0	0	0	1	1	0	0	0	0	0	0	0	0	0	0	1	0	0	0	0	1	0	0	0	0	0	0	1	0	0	0
94	0	2	148.9	50.8	22.9126	27	1	50	90	4	12	22	30	30	12	8	4	1	0	1	0	1	1	0	0	0	2	0	0	0	0	0	0	0	1	0	0	0	0	0	1	0	0	0	0	0	0	0	0
84	0	3	160	56.9	22.2266	26	0	75	100	3	12.28	23.7	25	16	13	9	3	0	1	1	1	0	1	1	0	1	6	0	0	0	0	1	1	0	0	0	0	0	0	0	0	0	0	0	1	0	0	0	0
81	0	4	160.7	60.6	23.4661	19	0	70	100	2	16.92	18.6	15	27.6	9	6	5	0	1	1	0	0	0	0	0	0	3	0	0	0	0	0	0	0	0	0	1	0	0	0	0	0	0	0	0	0	0	0	0
80	0	5	168	61	21.6128	25	3	60	70	2	31	17.47	65		10	18	5	0	0	1	1	0	0	0	1	0	3	1	0	1	0	1	1	0	0	0	0	1	0	0	0	0	0	0	0	0	0	0	0
65	0	5	169	71	24.8591	30	0	60	100	8	10.31	29.6	25	21.5	14	9	2	0	1	1	0	1	1	0	0	0	7	0	0	0	0	0	0	0	0	0	0	0	0	0	1	0	0	0	1	0	0	0	0
86	0	1	164	40	22.31	24	0	80	95	7	16	29.43	15		12	9	3	1	0	1	0	1	0	0	0	0	2	0	0	0	0	1	0	0	0	0	0	1	1	0	0	0	0	0	1	0	0	0	0
89	0	1	151.3	64.9	28.3509	20	0	80	55	5		16.39	50		14	11	4	0	0	1	0	1	0	0	1	0	2	1	0	0	0	0	0	0	0	0	0	0	0	0	0	1	0	0	0	0	0	0	0
96	0	5	155	50.8	21.1446	20	1	80	70	1		20.5	65		10	2	4	0	0	1	0	0	0	1	0	0	1	0	0	0	0	0	0	0	0	0	0	0	0	0	0	0	0	0	0	0	0	0	0
86	0	2	153.4	51.2	21.758	17	4	60	85	2	20.29	13.4	40		9	2	4	0	0	0	0	1	1	1	0	0	4	0	0	0	0	0	0	0	0	0	0	0	0	0	0	0	0	0	0	0	0	0	0
76	0	0	156.6	65.9	26.8721	12	0		90	3	14.56	24.8	15		14	9	2	0	1	1	1	0	1	0	0	0	3	0	0	0	0	0	0	0	0	0	0	0	0	0	0	0	0	0	0	0	0	0	0
75	0	2	162.6	68	25.7198	21	2	60	90	3	21.3	16.7	25		14	7	3	0	1	1	1	0	0	0	0	0	2	0	0	0	0	0	0	0	0	0	0	0	0	0	0	0	0	0	0	0	0	0	0
88	0	0	161	64	24.6904	30	2	75	100	8	20	31.4	40	26.2	14	3	3	0	1	1	0	1	1	0	0	0	0	0	0	0	0	0	0	0	0	0	0	0	0	0	0	0	0	0	0	0	0	0	0
80	0	2	161.2	63.6	24.4752	11	1	70	25	0		19.7	30		6	0	4	0	1	1	0	0	0	0	0	0	2	1	0	0	0	0	0	0	0	0	0	0	1	0	0	0	0	0	0	0	0	0	0
87	0	4	165	74	27.1809	28	0	75	100	6	16	32.29	15	12.3	14	9	3	0	0	1	0	0	1	0	0	0		0	0	1	0	0	0	0	0	0	0	1	0	0	0	0	0	0	0	0	0	0	0
81	0	0	164	70.1	26.0634	20	4		50	2		23.7	75		11		4	0	1	1	0	0	1	0	0	0	3	0	0	0	0	0	0	0	0	0	0	0	1	0	0	0	0	0	0	0	0	0	0
87	0	3	162	40	15.2416	10	5	90	0	0		11	35		4	2	5	1	0	0	0	0	0	1	0	0	2	0	0	0	0	0	0	0	0	0	0	0	0	0	0	0	0	0	0	0	0	0	0
83	0	2	166	82	29.7576	19	2	35	80	1		22	40		12	13	4	1	1	1	0	1	1	0	0	0	7	0	0	0	0	0	0	0	0	0	0	0	0	1	1	0	0	0	0	1	0	0	0
76	0	3	154	56	23.6128	24	1	70	95	5	11.33	23.1	15	24	14	7	2	0	1	1	0	0	0	0	0	0	2	0	0	0	0	0	0	0	0	0	0	0	0	0	0	0	0	0	0	0	0	0	0
89	0	2	152.3	49.6	21.3837	20	0	90	100	5	23.17	25.3	30		13	7	3	1	0	1	1	0	1	0	0	0	5	0	0	0	0	0	0	0	0	0	0	0	0	0	0	0	0	0	1	0	0	0	0
74	0	2	166.5	79.4	28.6413	25	0	70	100	7	13.13	21.8	15	18	12	4	3	0	0	1	0	0	0	0	0	0	1	0	0	0	0	0	0	0	0	0	0	0	0	0	0	0	0	0	0	0	0	0	0
75	0	2	163.9	63.3	23.5638	20	1	60	90	2		23.5	15		11	8	4	0	0	1	1	0	0	1	0	0	3	0	0	0	0	0	0	1	0	1	0	0	0	0	0	0	0	0	0	0	0	0	0
77	0	2	164	61	22.68	14	2	70	90	2	15.22	24.3	40		11	8	4	1	1	1	0	0	0	1	0	0	6	0	0	0	0	0	0	1	0	1	0	0	0	0	1	0	0	0	0	0	0	0	0
84	0	0		61		14	1	50	90	3	15.14	33.4	40		12	4	4	0	0	1	0	0	1	1	0	0	3	0	0	0	0	0	0	0	0	0	0	0	0	0	0	0	0	0	0	0	0	0	0
75	0	3	159.4	63.6	25.0311	22	0	90	100	5	14.31	26.9	15	20.3	14	1	3	0	0	1	0	0	1	0	0	0	4	0	0	0	0	0	0	0	0	0	0	0	1	0	0	0	0	0	0	0	0	0	0
95	0	2	159	45	17.7999	22	1	60	90	2		19.7	10		9	3	3	0	0	0	0	0	0	0	0	0		0	0	0	0	0	0	0	0	0	0	0	0	0	0	0	0	0	0	0	0	0	0
80	0	2	161	48	18.5178	25	1	63	95	6	14.91	13	40	29.5	7	0	5	0	0	0	0	0	0	0	0	0		0	0	0	0	0	0	0	0	0	0	0	0	0	0	0	0	0	0	0	0	0	0
69	0	5	176	53	17.11	25	4	90	100	7	12.7	34	25	34.4	9	0	3	0	0	0	0	0	0	0	0	0	0	0	0	0	0	0	0	0	0	0	0	0	0	0	0	0	0	0	0	0	0	0	0
71	0	5	150	63.9	28.4	21	2	80	95	1	8.06	23.2	40	18	11	9	4	0	0	1	1	0	0	1	0	0	1	0	0	0	0	0	0	0	0	0	0	0	0	0	0	0	0	0	0	0	0	0	0
83	0	2	158.5	62.2	24.7589	29	5	45	100	8	12	27.3	30	13.6	11	6	3	1	0	0	0	1	0	0	0	0	2	0	0	1	0	1	0	0	0	0	0	1	1	0	0	0	0	0	1	1	0	0	0
79	0	5	166.2	57	20.6354	27	0	60	100	6	11	34.2	15	16.3	12	2	2	1	0	0	0	1	0	0	0	1	1	0	0	0	0	0	0	1	0	0	0	0	0	0	0	0	0	0	0	0	0	0	0
85	0	5	160	62	24.2188	24	0	80	100	3	24.08	19.53	30		14	7	3	1	1	1	0	0	0	0	0	0	3	0	0	0	0	0	0	0	0	0	0	0	0	0	0	0	0	0	0	0	0	0	0
90	0	3	169	59	20.6575	23	0	50	85	4		17	40		12	12	3	0	1	0	1	0	1	0	0	0	5	1	1	0	0	0	0	0	0	1	0	0	0	0	0	0	0	0	0	0	0	0	0
83	0	2	162	62.7	23.8912	19	4	55	100	5	16.5	21.1	15	16.3	11	6	3	0	1	1	0	0	1	1	0	0		0	0	0	0	0	1	0	0	0	0	0	0	0	0	0	0	0	0	0	0	0	0
91	0	2	163	59	22.2063	12	3	60	95	0		6.8	25		9	14	4	1	0	1	0	0	0	0	1	0	4	1	0	0	0	0	0	0	0	0	1	0	1	1	1	0	0	0	0	1	0	0	0
88	0	3		39.7		13	1		85	0		13.8	55		8	3	3	0	0	1	0	0	0	0	0	0	2	0	0	0	0	0	0	1	0	0	0	1	0	0	0	0	0	0	0	0	0	0	0
86	0	2	163	74	27.852	25	0	50	95	6	45.85	16.82	30	23.33	12	9	3	0	1	1	0	1	1	1	0	0	2	0	0	0	0	0	0	0	0	0	0	0	0	0	1	0	0	0	1	0	0	0	0
85	0	3	166.9	69.3	24.8783	28	0	90	100	3	11	26.3	15	14	14	6	2	0	0	1	0	1	1	0	0	0	3	0	0	0	0	0	0	0	0	0	0	0	0	0	0	0	0	0	0	0	0	0	0
90	0	3	158.3	65	25.9389	26	1	80	80	6	29.27	19.93	50	16	14	9	4	1	0	1	0	1	0	0	1	0	1	1	0	0	0	0	1	0	0	0	0	1	1	0	0	0	0	0	0	1	0	0	1
85	0	1	158	58	23.2335		2	65	95	6	13.78	20.6	40	31	12	3	3	0	0	0	1	0	0	1	0	0	2	0	0	0	0	0	0	0	0	0	0	0	0	0	0	0	0	0	0	0	0	0	0
97	0	5				11		100	10	0			15		9		4	1	0	0	1	1	0	0	0	0	1	0	0	0	0	0	0	0	0	0	0	0	0	0	0	0	0	0	0	0	0	0	0
91	0	5	154.7	46	19.2211	29	0	50	100	6	39	20.2	25	16.4	11	5	4	1	0	1	0	1	1	0	0	1	3	0	0	0	0	0	0	0	0	0	0	0	1	0	0	0	0	0	0	1	0	0	0
87	0	4	159.7	55.5	21.7612	27	3	70	95	6	27.98	20.3	40		10	5	3	0	0	1	0	1	1	0	0	0	4	0	0	0	0	0	0	0	0	0	0	0	1	0	0	0	0	0	0	0	0	0	0
86	0	4	164.9	61.9	22.764	23	2	70	95	3	19.73	22.2	65	24.5	13	6	4	0	0	0	0	1	0	0	0	0	2	0	0	0	0	0	0	0	0	0	0	0	0	0	1	0	0	0	0	0	0	0	0
84	0	1				20	1	80	95	3	15.6	29	50		14	4	3	0	0	1	0	0	0	0	0	0	1	0	0	0	0	0	1	0	0	0	0	0	0	0	0	0	0	0	0	0	0	0	0
75	0	5	163	91.5	34.4386	18	3		45	1		12.8	75		7		5	0	1	0	0	0	0	1	0	0	5	0	0	0	0	0	0	1	0	0	0	0	1	0	0	0	0	0	0	0	0	0	0
79	0	4	160.6	62.5	24.232	26	0	75	95	8	9.08	27	15	23.5	14	4	2	0	0	0	0	0	0	0	0	0	3	0	0	0	0	0	0	0	0	0	0	0	0	0	0	0	0	0	0	0	0	0	0
82	0	2	157.3	64.5	26.0677	25	0	50	100	5	14.81	26.3	15		14	4	2	0	0	0	0	0	0	0	0	1	2	0	0	0	0	0	0	0	0	0	0	0	0	0	0	0	0	0	0	0	0	0	0
76	0	5	161	68	26.2336	27	5	50	95	4	12.4	31.5	15	21	9	1	3	0	1	0	0	0	0	0	0	0	1	0	0	0	0	0	0	0	0	0	0	0	0	1	0	0	0	0	0	1	0	0	0
94	0	5	163.4	48	17.9778	23	0	65	85	4	11	19.7	25	19.7	11	2	4	1	1	1	0	0	1	1	0	0	4	0	0	0	0	0	0	0	0	0	0	0	0	0	0	0	0	0	0	0	0	0	0
87	0	2	171.4	54.8	18.6534	20	0	60	100	2	29	25.3	30	14.7	9	4	4	1	0	0	0	0	0	1	0	1	1	0	0	0	0	0	0	0	0	0	0	0	0	0	0	0	0	0	0	0	0	0	0
84	0	5	158	60	24.0346	24	3	80	100	8	14.34	30.7	25	13	14	4	3	0	0	1	0	1	1	0	0	1	1	0	0	0	0	0	0	0	0	0	0	0	0	0	0	0	0	0	0	0	0	0	0
87	0	2				20	0		55	0		18.2	40		8	2	5	1	0	0	0	0	1	0	0	0	0	0	0	1	0	0	0	0	0	1	0	0	0	0	0	0	0	0	0	0	0	0	0
93	0	3	156	63	25.8876	21	1	65	75	4		22.3	40		14	1	4	0	0	1	0	1	1	0	0	0	2	0	0	0	0	0	0	0	0	0	0	0	0	0	0	0	0	0	0	0	0	0	0
87	0	2	170.2	64.2	22.1624	22	5	70	100	3		26.4	40		9	4	2	0	0	0	0	0	0	0	0	1	4	0	0	0	0	0	0	0	0	0	0	0	0	0	0	0	0	0	0	0	0	0	0
67	0	2	167	62	22.231	27	3	30	90	4	15.03	29.1	15	17.5	13	11	3	0	1	0	0	0	0	0	1	0	4	0	0	0	0	0	0	1	0	0	0	0	0	0	0	0	0	0	0	0	0	0	0
81	0	2	161.5	73.4	28.1417	29	0	70	100	6	18.36	14.5	15	19.67	14	3	3	0	0	1	0	0	0	0	0	0	2	0	0	1	0	0	0	0	1	0	0	0	0	1	1	0	0	0	1	0	0	0	0
76	0	2	155.5	54	22.3323	26	0	50	100	6	15.92	23.1	10		13	5	4	0	1	1	0	0	1	0	0	0	3	0	0	0	0	0	0	0	0	0	0	0	0	0	0	0	0	0	0	0	0	0	0
83	0	4	167	73.3	26.2828	22	0	70	85	2	21.04	22.7	40		13	5	5	0	1	1	1	1	0	1	0	0	3	1	0	0	0	0	0	0	0	0	0	0	0	0	0	0	0	0	0	0	0	0	0
84	0	3	165	63	23.1405	24	0	65	100	8	11.42	18.03	15	10.83	14	9	4	1	0	1	0	1	1	0	0	1	2	0	0	1	0	1	0	0	0	0	0	0	0	0	1	0	0	0	0	0	0	0	0
89	0	2	165.1	63.2	23.1858	19	2	60	90	2		9.5	25		13		3	0	0	0	0	0	0	1	0	0	1	0	0	0	0	0	0	0	0	0	0	0	0	0	0	0	0	0	0	0	0	0	0
71	0	5	162	56.8	21.643	27	1	80	100	7	10.25	26.9	15	22	13	10	2	0	1	1	1	0	0	1	0	0	3	0	0	0	0	0	0	0	0	0	0	0	0	0	0	0	0	0	0	0	0	0	0
78	0	5				10			60	1	31.32	14.9	70		11	2	4	1	1	1	1	0	1	1	0	0		0	0	0	0	0	0	0	0	0	0	0	0	0	0	0	0	0	0	0	0	0	0
71	0	2	154.2	54	22.7104	20	0	80	95	6	12.33	22.4	15		14	4	2	0	1	0	0	0	1	0	0	1	3	0	0	0	0	0	0	0	0	0	0	0	0	0	0	0	0	0	0	0	0	0	0
80	0	5	161.5	65.9	25.2662	28	5	60	55	1		15.5	65		9	16	5	0	0	1	0	0	0	0	0	0	4	0	0	1	0	0	1	1	0	0	0	0	1	0	0	0	0	0	0	0	0	0	0
78	0	5	174.1	66.2	21.8404	29	2	59	95	6	12.49	25.4	50		10	13	3	0	1	1	0	0	1	0	0	0	3	1	0	1	0	0	0	1	0	0	0	0	0	0	1	0	0	0	0	0	0	1	0
89	0	0	161.1	58	22.3479	9	1	100	60	1	32	23.9	25		13	0	4	0	0	0	0	0	0	0	0	0	0	0	0	0	0	0	0	0	0	0	0	0	0	0	0	0	0	0	0	0	0	0	0
80	0	2	162.6	43.5	16.4531	19	1	50	100	4	11.1	27.8	15	32.6	8		2	0	0	0	0	1	1	0	0	0	3	0	0	0	0	0	0	0	0	0	0	0	0	0	0	0	0	0	0	0	0	0	0
79	0	1	164.5	61.4	22.6901	23	3	60	90	2	15	7.6	40		13	12	4	1	1	1	0	1	1	0	1	1	2	0	0	0	0	0	1	0	1	0	0	0	0	0	0	0	0	0	0	1	0	0	0
87	0	5	158.8	64.3	25.4982	30	1	80	90	5	18.68	26.3	30		14	9	2	0	1	1	0	0	0	0	0	0	4	0	0	0	0	0	0	0	0	0	0	0	1	0	0	0	0	0	0	0	0	0	0
79	0	3	162.5	77.5	29.3491	27	3	59	100	7	14.74	37.29	15	18.07	9	7	3	0	1	1	0	0	0	0	0	0	4	0	0	0	0	0	0	0	1	0	0	0	0	0	0	0	0	0	0	0	0	0	0
87	0	2	155.7	60.7	25.0387	24	1	70	90	4		13.8	40		14	3	3	0	1	0	0	0	0	0	0	0	2	0	0	0	0	0	0	0	0	0	0	0	0	0	0	0	0	0	0	0	0	0	0
85	0	2	157	43	17.4449	18	4	45	95	2	15.54	10.56	15	10	12	9	4	1	0	1	0	1	1	0	0	0	1	0	0	0	0	0	0	0	1	0	0	0	0	0	0	0	0	0	0	0	0	0	0
87	0	2	149	61.7	27.7915	11	1	80	45	0		16.6	40		14	7	4	0	0	1	1	0	0	1	1	0	4	0	0	0	0	0	1	0	0	0	0	0	0	0	0	0	0	0	0	0	0	0	0
81	0	2	166	75.1	27.2536		0	100	75	3	14.79	23.3	15		14	4	4	1	1	1	1	0	0	1	0	0	2	0	0	0	0	0	0	0	0	0	0	0	0	0	0	0	0	0	0	0	0	0	0
79	0	4	160	49	19.1406	20	2	65	95	3	26.43	19.3	65		9	15	4	0	1	1	0	1	0	0	0	0		0	0	0	0	0	0	0	0	0	0	0	0	0	0	0	0	0	1	1	0	0	0
92	0	3						80	40	0		10.4	95		7	11	5	0	1	1	1	1	1	1	1	1	4	1	0	0	0	0	1	0	0	1	0	0	0	0	0	0	0	0	0	0	0	0	0
72	0	3	172	72	24.3375	27	0	70	100	6	10.17	24.6	15		14	11	2	0	1	1	0	1	0	0	0	0	2	0	0	0	0	0	0	0	0	0	0	0	0	0	1	0	0	0	0	0	0	0	0
86	0	4				26	5	30	80	2		18.39	55		1	2	5	0	1	1	0	0	0	0	0	0	3	0	0	0	0	0	0	0	0	0	0	0	0	0	0	0	0	0	0	0	0	0	0
65	0	4	156.6	81.2	33.111	28	4	80	95	4	13.99	20.1	15	17.5	9	8	5	0	1	1	0	0	0	0	0	0	3	0	0	0	0	0	0	0	0	0	0	0	0	0	0	0	0	0	0	0	0	0	0
74	0	5	164	63	23.4236	22	0	80	100	2	10.25	21.2	15		14	7	2	1	1	1	1	0	1	0	0	0	3	0	0	0	0	0	0	0	0	0	0	0	0	0	0	0	0	0	0	0	0	0	0
86	0	1					4	60	70	0		9.6	65		11	12	5	0	1	0	1	1	0	1	0	0		0	0	1	0	0	0	1	0	0	0	0	0	1	1	0	0	0	0	0	0	0	0
92	0	5	159	49	19.3821	24	2	30	95	7	17.14	17.1	25		12	0	4	0	1	0	0	0	0	0	0	0	2	0	0	0	0	0	0	0	0	0	0	0	0	0	0	0	0	0	0	0	0	0	0
83	0	2				13	0	100	100	6	23.15	22.7	25		14	5	4	0	0	1	0	0	0	1	0	0	2	0	0	0	0	0	0	0	0	0	0	0	0	0	0	0	0	0	0	0	0	0	0
90	0	1	163	64	24.09		0	85	85	3	27.32	17.8	40		12	9	4	0	0	0	0	0	1	0	0	0	1	0	0	0	0	0	0	0	0	0	0	0	0	0	0	0	0	0	0	0	0	0	0
85	0	4	158	63	25.2363	21	1	90	95	3	12.86	22.17	25		14	2	4	0	0	1	0	0	0	1	0	0	2	1	0	1	0	0	0	1	0	0	0	0	0	0	1	0	0	0	0	0	0	0	0
74	0	5	164	60	22.3081				100	3	12.32	28.3	40	36	12	3	3	0	0	0	0	0	0	0	0	0	0	0	0	0	0	0	0	0	0	0	0	0	0	0	0	0	0	0	0	0	0	0	0
91	0	0	175	77	25.1429	23	1	30	95	5	13.67	26.3	30	16.5	14	9	3	0	0	1	0	0	1	0	0	0	0	0	0	0	0	0	0	0	0	0	0	0	0	0	0	0	0	0	0	0	0	0	0
89	0	3	165	67	24.6097	28	1	40	90	3	19.22	27.9	65		12	7	3	1	0	1	0	1	0	0	0	1	3	0	0	0	0	0	0	0	0	0	0	0	0	0	0	0	0	0	0	0	0	0	0
76	0	4				28	4	60	100	3		20.1	25		7	6	4	0	0	1	0	0	0	0	0	0	1	1	0	0	1	0	0	0	0	0	0	0	0	0	0	0	0	0	0	0	0	0	0
90	0	2	159.1	67.4	26.6268	20	0	60	80	3	14.12	18.89	40		12	9	3	0	0	1	0	0	1	0	0	0	3	0	0	0	0	0	0	0	0	1	0	0	0	0	0	0	0	0	0	0	0	0	0
78	0	2	167	50	17.9282	27	1	70	100	4	7.6	20.39	35	10	10	5	3	1	0	1	0	0	0	0	0	0	1	0	0	0	0	0	0	0	0	0	0	0	0	0	0	0	0	0	0	0	0	0	0
73	0	3	160.8	56.5	21.8513	30	5	0	100	6	10.8	30.4	15		13	16	2	0	0	1	1	1	1	0	0	0	2	0	0	1	0	1	0	1	0	0	0	0	0	0	0	0	0	0	1	0	0	0	0
66	0	2	164	64	23.7954	25	1	60	60	1		17.7	50		12	11	4	1	1	1	1	0	0	0	0	0	4	0	0	1	0	0	0	0	1	0	0	0	0	0	0	0	0	0	0	0	0	0	0
77	0	2	158.8	50	19.8275	18	2		30	1		26.6	50		7		4	0	1	1	0	0	0	1	0	0	3	0	0	0	0	0	0	0	0	0	0	0	0	0	0	0	0	0	0	0	0	0	0
81	0	2	171	71.6	24.4862	18	2		80	2	17.61	23.5	40		14	2	4	0	0	0	0	1	0	0	0	0	0	0	0	0	0	0	0	0	0	0	0	0	0	0	0	0	0	0	0	0	0	0	0
76	0	0	169.5	72	25.0607	18	1	85	90	5	26.74	24.56	15	8.5	10	2	3	0	1	1	0	0	0	0	0	0	2	0	0	0	0	0	0	0	0	0	0	0	0	0	0	0	0	0	0	0	0	0	0
82	0	3	167	61	21.8724	25	4	80	90	4		21.6	40		8	8	4	1	0	0	0	1	1	0	0	0	3	0	0	0	0	0	0	0	0	1	0	0	1	0	0	0	0	0	0	0	0	0	0
84	0	2	168	66	23.3844	11			55	0		12.8	50		9	2	4	1	1	0	0	0	1	1	0	0	1	0	0	0	0	0	0	0	0	0	0	0	0	0	0	0	0	0	0	0	0	0	0
74	0	2	156	52	21.3675	11			55	0	21	12.1	30	11.6	11	5	4	1	1	0	1	0	0	1	0	0	2	0	1	0	0	0	0	0	0	0	0	0	0	0	0	0	0	0	0	0	0	0	0
77	0	4	161	52.7	20.331	20	1	99	65	0		27	50		10	13	2	0	1	1	1	0	0	0	0	0	4	0	0	0	0	0	0	1	0	1	0	0	0	0	0	0	0	0	0	0	0	0	0
88	0	4	172	61	20.6193	15	3	0	45	3		12.1	65		9	10	5	1	0	1	0	0	0	0	1	1	2	0	0	0	0	0	0	0	0	0	0	0	0	0	0	0	0	0	0	0	0	0	0
81	0	3	163.3	67.3	25.2373	26	4	60	90	7	26.82	20.3	80		11	1	3	0	0	0	0	0	0	0	0	0	0	0	0	0	0	0	0	0	0	0	0	0	0	0	0	0	0	0	0	0	0	0	0
82	0	2	158.6	61.8	24.5687	18	1	87	90	1	18.09	25.5	40		10	2	4	0	0	1	0	0	1	0	0	0	1	0	0	0	0	0	0	0	0	0	0	0	0	0	0	0	0	0	0	0	0	0	0
91	0	1	164	47.2	17.5491	22	1	60	90	4		22.2	65		10	9	3	0	0	1	0	0	0	0	0	0	1	0	0	0	0	0	1	0	0	0	0	0	0	0	0	0	0	0	0	0	0	0	0
85	0	5	150	59.3	26.3556	29	2	75	100	7	13.2	32.79	40	32.8	14	10	3	1	1	1	0	1	0	0	1	0	3	0	0	0	1	1	0	0	0	0	0	0	0	0	0	0	0	0	0	0	0	0	0
88	0	0	163	43.5	16.3725	25	4	55	95	6	18.2	15.9	30	21	11	6	4	0	0	0	0	0	0	0	0	0	0	0	0	1	0	0	0	0	0	0	0	0	0	0	0	0	0	0	0	0	0	0	0
77	0	2				19	1		50	0		28	75		13	7	3	0	1	1	1	0	1	1	1	0	4	0	0	0	0	0	0	0	0	0	0	0	0	0	0	1	0	0	0	0	0	0	0
96	0	3	150	44	19.5556	21	0	100	75	1		19.6	40		12	9	3	0	0	1	0	1	1	1	0	0	5	0	0	0	0	1	0	0	0	0	0	0	0	0	1	0	0	0	0	0	0	0	0
87	0	5	166.5	70.9	25.5751	25	2	60	75	5		27	40		14	8	3	0	1	1	1	1	1	0	0	0	5	0	0	1	0	0	0	1	0	0	0	0	1	0	0	0	0	0	0	1	0	0	0
90	0	5	166.5	66	23.8076	12	3	80	75	1		17.8	55		12	5	4	0	0	1	0	0	0	1	0	0	2	0	0	0	0	0	0	0	0	0	0	0	0	0	0	0	0	0	0	0	0	0	0
81	0	2	165	53.2	19.5409	25	3	80	90	8	12.35	28.8	40		12	4	2	0	1	0	0	0	1	0	0	0	3	0	0	0	0	0	0	0	0	0	0	0	0	0	0	0	0	0	0	0	0	0	0
89	0	4	154.7	50.1	20.9342	26	4		30	1		18.39	50		7	5	5	1	0	1	1	0	1	0	1	0	6	1	0	0	0	0	0	0	0	0	0	0	0	1	0	1	0	0	0	1	0	1	1
72	0	2	160.4	48.4	18.8121	24	0	60	100	6	13.42	26.2	25	13	11	0	3	0	1	0	0	0	0	0	0	0	2	0	0	1	0	0	0	0	0	0	0	0	0	0	0	0	0	0	0	0	0	0	0
77	0	0	154	63	26.5643	20	1	59	80	3	16.92	25	25		13	9	5	1	0	1	0	0	1	0	0	1	3	0	0	0	0	0	0	0	0	0	0	0	0	0	0	0	0	0	0	0	0	0	0
84	0	5	158	70	28.0404	27	1	70	100	1	14.53	22.4	40	38	14	11	3	0	1	1	0	1	1	0	0	0	5	0	0	0	0	0	0	1	0	0	0	0	0	0	0	0	0	1	0	0	0	0	0
84	0	5	162.2	49.5	18.815	25	2	70	100	7	31	27.1	40		11	7	3	1	1	1	1	0	0	0	0	0	3	0	0	0	0	0	0	0	0	0	0	0	0	0	0	0	0	0	0	0	0	0	0
85	0	4	165	58.3	21.4141	26	1	80	85	6	17.57	20.5	15		13	6	3	0	1	1	0	1	1	0	0	0	5	0	0	0	0	0	0	0	0	0	0	0	0	0	0	0	0	0	0	0	0	0	0
87	0	0	162.2	76.6	29.1157	17	0		85	4		27	50		11		2	0	1	1	0	0	0	1	0	0	3	0	0	0	0	0	0	0	0	0	0	0	0	0	0	0	0	0	0	0	0	0	0
79	0	4	151	56	24.5603	27	0	65	100	4	9.74	32.4	15		14	10	2	1	1	1	0	0	0	0	0	0	2	0	0	1	0	0	0	0	0	0	0	1	1	0	1	0	0	0	0	1	0	0	0
76	0	2	183.9	74.5	22.0289	26	0	90	100	4	22.2	26.6	0	19	13	5	2	1	1	1	0	0	0	0	0	0	2	0	0	0	0	0	0	0	0	0	0	0	0	0	0	0	0	0	0	0	0	0	0
83	0	5	165	74	27.18	23	2	70	90	7	45	22.23	40	22.23	14	0	3	0	1	1	0	0	0	0	0	0		0	0	0	0	0	0	0	0	0	0	0	0	0	0	0	0	0	0	0	0	0	0
91	0	1	171	75	25.6489	25	3	50	75	6		17.03	60		13	5	3	0	1	1	0	0	1	0	0	0	0	0	0	0	0	0	0	0	0	0	0	0	0	0	0	0	0	0	0	0	0	0	0
81	0	4	166.4	67.1	24.2335	27	1	80	100	8	10.88	35.1	0	34	14	1	2	0	1	0	0	0	0	0	0	0	1	0	0	0	0	0	0	0	0	0	0	0	0	0	0	0	0	0	0	0	0	0	0
86	0	4	166	56	20.3223	16	1		20	1		14.8	50		12	6	4	0	0	1	0	1	1	0	0	1	5	0	0	1	0	0	0	0	0	0	0	0	1	0	1	0	0	0	0	1	0	0	0
84	0	3	161	51	19.6752	24	3	50	100	5	8.62	20.5	15	23	12	1	2	0	0	1	0	0	1	0	0	0	1	0	0	0	0	0	0	0	0	0	0	0	0	0	0	0	0	0	0	0	0	0	0
87	0	1	160	64	25	22	4	50	100	4	33	7	40	7	14	4	4	1	1	1	0	1	1	0	0	0		0	0	0	0	0	0	1	0	0	0	0	0	0	0	0	0	0	0	0	0	0	0
85	0	1	165	60	22.0386	19	1	80	100	4	13	15.8	25		13	7	4	0	0	1	1	0	1	0	0	0	1	0	0	1	0	0	0	1	0	0	0	0	0	0	1	0	0	0	0	1	0	0	0
90	0	4	161	56	21.6041	28	0	60	95	4	18	22	30		13	9	3	0	1	1	0	1	1	0	0	0		0	0	0	0	0	0	1	0	0	0	0	0	0	0	0	0	0	0	1	0	0	0
88	0	2	156	58	23.833	21	1	50	90	3	15	14.8	15		14	1	4	0	0	1	0	1	1	0	0	1	0	0	0	0	0	0	0	0	0	0	0	0	0	0	0	0	0	0	0	0	0	0	0
87	0	3	162	55.4	21.1096	19	0		75	4	35	12.57	75		10	8	5	0	0	1	0	0	0	0	0	1	1	0	0	0	0	0	0	0	0	0	0	0	0	0	0	0	0	0	0	0	0	0	0
85	0	0				19	4	50	75	1		22.2	65		8		3	0	0	1	0	0	0	0	0	0	1	0	0	0	0	0	0	1	0	0	0	0	1	0	0	0	0	0	0	1	0	1	0
69	0	2	162	57	21.7193	29	0	70	100	6	11.48	19	50	20.8	11	4	2	0	1	0	0	0	0	0	0	0		0	0	0	0	0	0	0	0	0	0	0	1	0	0	0	0	0	0	0	0	0	0
78	0	2	160	75	29.2969	25	3	80	85	2		13.3	40		14	14	4	0	1	0	1	0	1	0	0	0	3	0	0	0	0	0	1	0	0	0	0	0	0	0	0	1	0	0	0	0	0	0	0
85	0	5				19	1	90	70	2		23.1	75		12	0	5	1	1	1	0	0	0	1	0	0	4	0	0	0	0	0	0	0	0	0	0	0	0	0	0	0	0	0	0	0	0	0	0
89	0	1	159	61	24.1288	17	2	50	100	5	24.58	31.5	40		14	1	3	1	0	0	0	0	1	1	0	0	4	0	0	0	0	0	0	0	0	0	0	0	0	0	0	0	0	0	0	0	0	0	0
90	0	4	158	65	26.0375	26	2	65	50	2		16.3	50		14	9	4	1	0	1	0	0	0	0	0	0	1	0	0	0	0	1	0	0	0	0	0	0	0	0	0	0	0	0	0	0	0	0	0
90	0	1	165	68	24.977	15	3	65	80	4	32	12.3	40		14	4	4	1	1	1	0	0	1	0	0	0	3	0	0	0	0	0	0	0	0	0	0	0	0	0	0	0	0	0	0	0	0	0	0
88	0	4	161.3	72.4	27.8272	18	0	60	90	4	18	24.6	40		14	13	4	0	0	1	0	0	1	0	0	0	1	0	0	0	0	0	0	0	0	0	0	0	0	0	0	0	0	0	1	0	0	0	0
89	0	5				29	1	90	90	1		23.7	40	23.7	14	6	3	0	1	1	1	0	0	0	0	0	4	0	0	0	0	0	0	0	0	0	0	0	0	0	0	0	0	0	1	0	0	0	0
79	0	5							0	0			15		2	7	5	0	1	1	0	1	1	0	0	0	6	0	0	1	0	0	0	0	0	1	0	0	1	1	0	0	0	0	1	1	0	0	0
93	0	3	165.5	65.2	23.8041	28	0	70	95	2	14	21.8	30	21.3	14	6	4	0	1	1	0	1	0	0	0	0	2	0	0	0	0	0	0	0	1	0	0	0	0	0	0	0	0	0	0	0	0	0	0
89	0	5	166.6	66.8	24.0672	26	1	70	85	2	36.08	20.3	75		9	10	5	0	0	1	0	0	0	0	0	0	4	0	0	1	0	1	0	1	0	0	0	0	1	0	0	0	0	0	0	1	0	0	0
92	0	2	180	75	23.1481	25	1	70	80	6		36.6	65		14	10	3	0	1	1	0	0	0	0	0	0	2	0	0	0	0	0	0	1	0	0	0	0	0	0	0	0	0	0	1	0	0	0	0
86	0	4				25	1	70	95	6	21	25.4	30	17	11	7	4	0	0	0	0	1	1	1	0	0		0	1	0	0	0	0	0	0	1	0	0	0	0	1	0	0	0	0	0	0	0	0
90	0	2	163.6	68.5	25.5932	16	1	30	95	5	16.2	13.37	15		13	1	2	0	0	1	0	0	0	1	0	0	2	0	0	0	0	0	0	1	0	1	0	0	0	0	0	0	0	0	0	0	0	0	0
95	0	2	159.6	68.6	26.9314	19	1	80	75	4		26.9	40		11	13	4	0	1	1	0	1	1	0	0	0	4	0	0	1	0	1	1	1	0	1	0	0	1	0	0	0	0	0	1	1	0	1	0
88	0	2	167.7	77.8	27.6639	20		80	85	3		29.9	40		14	25	3	0	0	1	0	1	0	1	0	1	4	0	0	0	0	0	0	0	1	1	0	0	1	0	0	0	0	0	1	0	0	0	0
93	0	5	170	60	20.7612	20	0	60	90	2	25.8	20.8	65		11	5	4	1	0	1	0	0	1	1	0	1	4	0	0	0	0	0	0	0	0	0	0	0	0	0	0	0	0	0	0	1	0	0	0
65	0	3	157	51	20.6905	29	3	30	90	3	9.72	28.9	15		8	12	2	0	1	1	0	0	1	0	0	0	5	0	0	0	0	0	0	0	0	0	0	0	1	1	0	0	0	0	0	1	0	0	0
91	0	4	171	48.7	16.6547	16	1	60	70	0		14	50		5	4	4	1	1	1	0	0	1	1	0	0	4	0	0	0	0	0	0	0	0	0	0	0	0	0	0	0	0	0	0	0	0	0	0
84	0	5	162	72	27.4348	20	1	70	100	6	20	15.83	50	4.33	14	5	3	1	0	1	1	0	1	0	0	0		0	0	0	0	0	0	0	0	0	0	0	0	0	0	0	0	0	0	0	0	0	0
76	0	5	168.5	64.2	22.6118	29	0	70	90	7	17.4	38.2	65	25.3	9	6	3	0	1	1	0	1	0	0	0	0	3	0	0	1	0	0	0	1	0	0	0	0	1	0	1	0	0	0	0	1	0	0	0
90	0	4	159.6	62.2	24.4188	18	1	80	100	2	15.69	14.2	30		14	11	2	0	1	0	1	1	1	0	0	0	4	0	0	0	0	0	0	0	0	0	0	0	0	0	0	0	0	0	0	0	0	0	0
91	0	5	160	74.05	28.9258	22	4	50	10	0		10.4	35		14	10	5	1	1	0	0	1	1	0	0	0	2	0	0	0	0	0	0	0	0	0	0	0	0	0	0	0	0	0	0	0	0	0	0
90	0	5	160	51	19.9219	20	1	90	40	1		10	40		11	8	3	0	0	1	0	0	0	1	1	0	2	0	0	1	0	0	0	0	0	1	0	0	0	0	0	0	0	0	0	0	0	0	0
88	0	4	160	64	25	30	0	80	100	7	12.72	23.5	15	24.5	14	4	3	0	0	1	0	1	0	0	0	0	2	0	0	0	0	0	0	1	0	0	0	0	0	0	0	0	0	0	0	1	0	1	0
96	0	5	155.9	52.2	21.4772	24	2	50	95	3		19.7	40		10	4	3	0	0	1	0	1	0	0	0	0	2	0	0	0	0	0	0	0	0	0	0	0	0	0	1	0	0	0	0	0	0	0	0
67	0	3	165	79	29.0174	21	1	80	80	3		23.1	40		14	7	4	0	1	1	1	0	1	0	0	0	5	0	0	0	0	0	0	0	0	0	0	0	0	0	0	0	0	0	0	0	0	0	0
92	0	4				14	3	80	75	0	20.99	11.8	45		8	0	4	1	0	1	0	0	0	1	0	0	2	0	0	0	0	0	0	0	0	0	0	0	0	0	0	0	0	0	0	0	0	0	0
66	0	4	168	57.5	20.3727	29	3	60	95	4	10.53	32.7	15	36	12	0	2	0	0	0	0	0	0	0	0	0	0	0	0	0	0	0	0	0	0	0	0	0	0	0	0	0	0	0	1	0	0	0	0
84	0	5	155.5	70.5	29.156	29	4	59	70	3	25.77	19.17	55		12	9	4	0	1	1	1	1	1	1	0	0	5	0	0	0	0	0	1	0	0	0	0	0	1	0	0	0	0	0	1	1	0	0	0
85	0	1	168.7	64.7	22.7339	18	1	50	85	1		22.2	40		13	6	4	0	1	0	0	0	0	0	0	0	2	0	0	0	0	1	0	0	0	0	0	0	1	0	0	0	0	0	0	0	0	0	0
89	0	3	147.6	54.5	25.0163	24	1		95	5		24.2	40		12	2	3	1	1	0	0	0	0	0	0	0	1	0	0	0	0	0	0	0	0	0	0	0	0	0	0	0	0	0	0	0	0	0	0
87	0	3	148	50	22.8269	18	0	100	60	4	17.97	14.83	65	7	13	5	3	1	1	1	0	1	1	0	0	1	0	0	0	0	0	0	0	0	0	0	0	0	0	0	0	0	0	0	0	0	0	0	0
98	0	1	154.2	62.4	26.2431	13	1	85	85	4		23	40		9	9	5	0	0	1	0	1	0	1	0	0	1	0	0	0	0	0	0	0	0	0	0	0	0	0	0	0	0	0	0	0	0	1	0
73	0	3	165	81	29.7521	25	3	40	60	1		22.5	65		10	6	4	0	1	1	0	0	0	0	0	0	7	0	0	1	0	0	0	0	0	0	0	0	1	0	0	0	0	0	0	0	0	0	0
73	0	2	171.7	70.1	23.7781	23	1	60	95	5		43.9	50		13	2	3	0	1	1	0	0	0	0	0	0	2	0	0	0	0	0	0	0	0	0	0	0	0	0	0	0	0	0	0	0	0	0	0
88	0	4				0	0	55	80	5	32	21.2	55		11	3	3	0	1	1	0	0	1	0	0	0	2	0	0	0	0	0	0	0	0	0	0	0	0	0	0	0	0	0	0	0	0	0	0
88	0	3	156	59	24.2439	27	1	60	100	5	12.07	26.7	30	25	13	12	1	0	1	1	0	1	0	0	0	0	4	0	0	0	0	0	0	1	0	0	0	0	0	0	0	0	0	0	0	0	0	0	0
87	0	2	168	58.5	20.727	11			0	0		10.1	75		3	7	5	0	1	0	1	1	0	0	1	0	3	1	0	1	0	0	0	0	0	0	0	0	0	0	0	0	0	0	0	0	0	0	0
78	0	4	172	62	20.9573	17	1		80	1	13.88	26.4	25	29	7	13	4	0	1	1	0	0	0	1	0	0	3	0	0	0	0	0	0	0	0	0	0	0	0	0	0	0	0	0	0	0	0	0	0
83	0	0	148.1	57.9	26.3978	14	5	0	70	0		15.8	40		13	11	4	0	1	0	0	1	1	1	0	0	4	1	0	1	0	0	0	0	1	0	0	0	1	0	0	0	0	0	0	0	0	0	0
71	0	4	167.8	61.8	21.9485	20	3	70	100	4	12.47	28.2	15	30	12	6	2	1	0	1	1	1	0	0	0	0	2	0	0	0	0	0	0	0	0	0	0	0	0	0	0	0	0	0	0	0	0	0	0
89	0	5	164.9	89	32.7302	27	3	80	45	2		17.5	75		14	8	3	0	0	1	0	0	0	0	0	0	2	0	0	0	0	0	0	0	0	0	0	0	0	0	0	0	0	0	0	0	0	0	0
87	0	5	168	81	28.699	26	1	85	90	6	12.65	31.6	80		14		2	0	0	1	0	1	0	0	0	0	3	0	0	0	0	0	0	0	0	0	0	0	0	0	1	0	0	0	0	0	0	0	0
86	0	2	158	59	23.634	27	0	60	100	3	18	18.3	25	5	14	4	4	0	1	1	1	0	0	0	0	0	1	0	0	0	0	0	1	0	0	0	0	0	0	0	0	0	0	0	0	0	0	0	0
83	0	0	169	73	25.5593	18	0	90	100	8	12.5	24.1	15	26	14	5	3	0	1	1	0	0	0	0	0	0	3	0	0	0	0	0	0	0	0	0	0	0	0	0	0	0	0	0	0	0	0	0	0
67	1	4	158.3	65.8	26.2581	28	1	90	100	8	10.13	24.6	15	31.4	14	7	0	0	1	1	0	0	1	0	0	0	3	0	0	0	0	0	0	0	0	0	0	0	0	0	0	0	0	0	0	0	0	0	0
78	1	4	155.1	63.4	26.3552	19	0	90	100	6	15.34	23.4	0	25	13	1	0	1	0	0	0	0	0	1	0	0	2	0	0	1	0	0	0	0	1	0	0	0	1	0	0	0	0	0	0	1	0	1	0
73	1	2	152	48	20.7756	20	0	50	100	8	12.41	18.2	15	23.6	12	7	2	0	1	1	0	1	1	0	0	0	2	0	0	0	0	0	0	1	0	0	0	0	0	0	0	0	0	1	0	0	0	0	0
75	1	4	150	65	28.8889	25	1	80	100	8	21.21	20.8	25	27	14	3	2	0	1	1	0	1	1	1	0	0		0	0	0	0	0	0	0	0	0	0	0	0	0	0	0	0	0	0	0	0	0	0
79	1	0	157.8	54.1	21.7262	22	2	60	100	8	13.82	21.4	25	26	12	6	1	0	0	1	0	0	0	0	0	0	2	0	0	1	0	0	1	0	0	0	0	0	0	0	0	0	0	0	0	0	0	0	0
77	1	2	152.6	67.3	28.9005	24	0	80	100	7	13.88	17.2	40	25.2	11	5	2	0	0	1	0	1	1	0	0	0	2	0	0	1	0	0	0	0	0	0	0	0	0	0	0	0	0	0	0	0	0	0	0
75	1	4	154	54	22.7694	26	0	80	95	8	8.5	20.8	15	26	14	0	1	0	1	1	0	0	0	0	0	0	1	0	0	0	0	0	0	0	0	0	0	0	0	0	0	0	0	0	0	0	0	0	0
76	1	2	155.3	60.1	24.9191	29	0	60	100	8	16.21	13.5	15	21	14	4	2	0	1	0	0	0	0	0	0	0	3	0	0	0	0	0	0	0	0	0	0	0	0	0	0	0	0	0	1	0	0	0	0
78	1	0	145	38	18.07	20	3		100	5	16	14.07	15		9	8	2	0	1	1	0	1	0	0	0	0	5	0	0	0	0	0	0	0	0	0	1	0	0	0	0	0	0	0	0	0	0	0	0
71	1	2	156.4	71.6	29.2711	23	5	80	95	6	14	11.47	15		14	11	1	0	1	1	0	1	0	0	0	0	3	1	1	0	0	0	0	0	0	1	0	0	0	0	0	0	0	0	0	0	0	0	0
76	1	0	144.1	69.8	33.6146	20	0	80	95	6	13.8	14.8	15		14	12	1	0	1	1	0	1	0	0	0	0	3	0	0	0	0	0	0	0	0	0	0	0	0	0	1	0	0	0	0	0	0	0	0
73	1	3	155	54	22.47	28	3	75	100	8	14	15.76	40	29.33	13	8	1	0	1	0	0	0	0	0	0	0		0	0	0	0	0	0	0	0	0	0	0	0	0	0	0	0	0	0	0	0	0	0
76	1	5	161	74.9	28.8955	28	1	40	95	7	8.24	21.37	15		14	6	2	0	1	1	0	1	1	0	0	0	2	0	0	0	0	0	0	0	0	0	0	0	0	0	1	0	0	0	1	0	0	0	0
66	1	5	146.7	44.1	20.4917	27	0	100	100	7	12.6	18.7	15	24	12	7	0	0	0	0	1	1	0	0	0	0	3	0	0	1	0	0	0	0	0	0	0	0	0	0	0	0	0	1	0	0	0	0	0
70	1	5	157	60	24.3	27	0	85	100	8	6.7	20.9	0	30.8	14	3	0	0	1	1	0	0	0	0	0	0	1	0	0	0	0	0	0	0	0	0	0	0	0	0	0	0	0	0	0	0	0	0	0
77	0	5	166.5	71.8	26	27	0	80	100	8	8.9	39.1	0	20.7	12	4	0	0	1	0	0	0	0	0	0	0	1	0	0	0	0	0	0	0	0	0	0	0	0	0	0	0	0	0	0	0	0	0	0
69	1	4	156	53.9	22.1483	29	4	50	95	7			0		13	0	0	0	0	0	0	0	0	0	0	0	1	0	0	0	0	0	0	0	0	0	0	0	0	0	0	0	0	0	0	0	0	0	0
84	1	4	157	55.6	22.5567	30	0	60	100	4	16.86	20.2	30		13	6	2	0	1	1	0	0	0	0	0	0	2	0	0	0	0	0	0	0	0	0	0	0	0	0	0	0	0	0	0	0	0	0	0
73	1	2	156.7	55.3	22.521	29	0	80	100	8	7.23		15		13	6	0	0	0	0	0	0	0	0	0	0	0	0	0	0	0	0	0	0	1	0	0	0	0	0	0	0	0	0	0	0	0	0	0
81	1	3	157.6	60.9	24.5191	30	0	70	100	8	25.73	18.2	30		14	9	1	0	0	1	0	1	0	0	0	0	3	0	0	0	0	0	0	1	0	0	0	0	0	0	0	0	0	0	0	0	0	0	0
71	1	2	143.2	42.6	20.7742	22	0	80	100	5	8.9	23.5	15		12	6	0	0	1	1	0	1	0	1	0	0	3	0	0	0	0	0	0	0	0	0	0	0	0	0	0	0	0	0	0	0	0	0	0
65	1	4	154.8	52.2	21.7835	26	1	50	95	8	10.5	18.1	15	22	13	4	0	0	1	1	0	0	0	0	0	0	3	0	0	0	0	0	0	0	0	0	0	0	0	0	0	0	0	0	0	0	0	0	0
65	1	5	153.2	73	31.1032	30	0	60	100	8	9.43	21.3	15	31	14	4	0	0	1	0	0	0	0	0	0	0	2	0	0	0	0	0	0	0	0	0	0	0	0	0	0	0	0	0	0	0	0	0	0
73	1	0	148.9	59.1	26.6562	19	0	85	95	6	19.21	17.6	15	19.5	14	4	1	0	0	1	0	0	0	0	0	0	1	0	0	0	0	0	0	0	0	0	0	0	0	0	0	0	0	0	0	0	0	0	0
80	1	2	153	52	22.2137	28	0	80	100	8	10.21	17.6	15	23.3	13	6	1	0	0	0	0	0	1	0	0	0	4	0	0	0	0	0	0	1	0	0	0	0	0	0	0	0	0	0	0	0	0	0	0
68	1	3	151.2	65.3	28.5634	30	0	80	90	8	18.7	15.4	25		14	6	2	0	1	1	0	1	0	0	0	0	2	0	0	1	0	0	0	1	0	0	0	0	0	1	0	0	0	0	0	1	0	0	0
66	1	4	145.6	50.1	23.6328	27	0	60	95	8	8	17.13	15	10.66	14	3	0	0	0	1	0	0	0	1	0	0	2	0	0	0	0	0	0	0	0	0	0	0	0	0	1	0	0	0	0	0	0	0	0
68	1	2	157.3	61.7	24.9361	26	1	90	100	7	10.16	18.89	15	18.8	14	6	0	0	1	1	0	0	0	0	0	0	3	0	0	0	0	0	0	0	0	0	0	0	0	0	0	0	0	1	0	0	0	0	0
79	1	2	163	53.5	20.1362	21	0	80	95	8	11	22.2	15	16.5	11	0	1	1	0	1	0	0	0	1	0	0	3	0	0	0	0	0	0	0	0	0	0	0	0	0	0	0	0	0	0	0	0	0	0
77	1	3	145	47	22.3543	30	0	80	100	8	10.2	19	15	31	13	2	0	0	1	1	0	0	0	0	0	0	2	0	0	0	0	0	0	0	0	0	0	0	0	0	0	0	0	0	0	0	0	0	0
68	1	3	150.9	46.7	20.5087	23	2	80	100	8	12.78	20.3	15	27	12	9	1	0	0	0	0	0	0	1	0	0	2	0	0	1	0	0	0	1	0	0	0	0	0	0	0	0	0	0	1	0	0	0	0
72	1	4	152.1	51.5	22.2612	28	1	75	100	8	9.56	21	15	34	11	7	1	0	0	1	0	1	0	0	0	0	1	0	0	1	0	0	0	0	0	0	0	0	0	0	0	0	0	0	0	0	0	0	0
71	1	5	153.4	63	26.7726	30	0	70	100	8	7.85	29	15	28.5	14	9	1	0	1	1	0	1	1	0	0	0	3	0	0	0	0	0	0	1	0	0	0	1	0	0	1	0	0	0	1	0	0	0	0
70	1	3	150	78	34.6667	24	0	80	100	7	11.61	24.96	15	20.5	14	6	0	0	1	1	0	0	0	0	0	0	3	0	0	0	0	0	0	0	0	0	0	0	0	0	0	0	0	0	0	0	0	0	0
73	1	1	147	53.7	24.8508	15	3	60	90	5	14.2	15.8	30		14	3	2	0	1	1	0	1	0	0	0	0	3	0	0	0	0	0	0	0	0	0	0	0	0	0	0	0	0	0	0	0	0	0	0
74	1	2	158	57	22.8329	26	0	80	100	8	7.82	20.9	0	17.6	13	1	0	0	1	0	0	0	0	0	0	0	1	0	0	0	0	0	0	0	0	0	0	0	0	0	0	0	0	0	0	0	0	0	0
75	1	5	155	60	24.974	29	0	80	100	8	6.7	15.9	15		14	2	2	0	1	1	0	0	0	0	0	0	3	0	0	0	0	0	0	0	0	0	0	0	0	0	0	0	0	0	1	0	0	0	0
78	1	4	152	56.7	24.5412	30	0	90	95	8	10.72	18.8	15	29	14	6	0	0	1	1	0	0	0	0	0	0	4	0	0	0	0	0	0	0	0	0	0	0	1	0	0	0	0	0	0	0	0	0	0
78	1	0	150.5	49.6	21.8982	13	1		90	4	10.82	16.89	15		13	11	2	0	1	1	0	0	1	1	0	1	5	0	0	0	0	0	0	1	0	0	0	0	0	0	0	0	0	0	0	0	0	0	0
69	1	5	151.1	54.9	24.046	30	0	80	100	8	9.19	27	15	28	14	1	0	0	1	0	0	0	0	0	0	0	1	0	0	0	0	0	0	0	0	0	0	0	0	0	0	0	0	0	0	0	0	0	0
76	1	3	154.1	62.2	26.19	29	1	60	100	8	10.47	19.8	15	30	13	8	0	0	1	1	0	0	0	0	0	0	2	0	0	0	0	0	0	0	0	0	0	0	0	0	0	0	0	0	0	0	0	0	0
80	1	3	154.2	56.3	23.6777	29	0	80	100	8	7.39	20.8	15	28	14	11	0	0	1	1	0	1	0	0	0	0	3	0	0	0	0	0	0	0	0	0	1	0	0	0	1	0	0	1	0	0	0	0	0
67	1	4	163	35.5	13.3614	28	1	60	100	8			0		11	0	2	0	0	0	0	0	0	0	0	0	0	0	0	0	0	0	0	0	0	0	0	0	0	0	0	0	0	0	0	0	0	0	0
68	1	4	155.9	55.3	22.7527	29	0	60	100	8	7.06	23.4	15	36	14	3	0	0	0	1	0	0	0	0	0	0	2	0	0	0	0	0	0	1	0	0	0	0	0	0	0	0	0	0	0	0	0	0	0
70	1	4	166.8	73.3	26.3458	30	0	90	95	6	9.3	19.2	15		14	0	0	0	0	0	0	0	1	0	0	0	0	0	0	0	0	0	0	0	0	0	0	0	0	0	0	0	0	0	0	0	0	0	0
79	1	2	147	60.1	27.8125	27	0	60	100	7	12	19.89	15		14	5	0	0	0	1	0	0	1	0	0	0	2	0	0	0	0	0	0	0	1	0	0	0	0	0	0	0	0	0	0	0	0	0	0
85	1	2	152	50.5	21.8577	19	0	99	85	2	34.05	20.3	30	16.83	11	3	0	0	1	1	0	0	0	0	0	0	2	0	0	0	0	0	0	0	0	0	0	0	0	0	0	0	0	0	0	0	0	0	0
68	1	5	166.4	59.2	21.3804	29	1	79	100	8	12.81	20	15	43	13	0	0	0	0	0	0	0	0	0	0	0	1	0	0	0	0	0	0	0	0	0	0	0	0	0	0	0	0	0	0	0	0	0	0
65	1	2	163.7	73.9	27.577	27	1	50	100	8	8.07	26.4	15	30.5	14	3	0	0	1	1	0	0	0	0	0	0	2	0	0	0	0	0	0	0	0	0	0	0	0	0	0	0	0	0	0	0	0	0	0
89	1	1	139.8	46.4	23.7413	20	1		95	6	15.13	15.8	55		13	6	2	1	0	1	0	1	0	0	0	0	1	0	0	1	0	0	0	1	0	0	0	0	0	0	0	0	0	1	0	0	0	0	0
78	1	5	166.4	76.9	27.7728	30	0	80	100	8	9.7	25.5	15	30	14	6	0	0	1	1	0	1	1	0	0	0	5	0	0	0	0	0	0	0	1	0	0	0	0	0	1	0	0	0	0	0	0	0	0
75	1	5	165	58.5	21.4876	30	0	75	100	8	8.76	25.4	15	33	13	5	0	0	0	0	0	1	0	0	0	0	1	0	0	0	0	0	0	1	0	0	0	0	0	0	0	0	0	1	0	0	0	0	0
81	1	2	150	52	23.1111	26	1	70	100	8	10.8	14.4	15	24	14	8	2	0	1	1	0	1	1	0	0	0	4	0	0	1	0	0	0	1	0	0	0	0	0	0	0	0	0	0	0	0	0	0	0
69	1	5	162	60	22.8624	29	4		100	7	7.07	18.6	15		13	3	2	0	0	1	0	0	0	0	0	0	2	0	0	0	0	0	0	0	0	0	0	0	0	0	0	0	0	0	0	0	0	0	0
83	1	5	155.6	49.9	20.6102	28	0	80	95	8	7.7	21	15	32	12	6	0	0	0	1	0	0	1	0	0	0	2	0	0	0	0	0	0	0	0	0	0	0	0	0	0	0	0	0	0	0	0	0	0
73	1	3	151.1	45.9	20.1	28	0	60	95	8	15	20.27	15	51.67	12	4	1	0	1	1	0	0	0	0	0	0	2	0	0	0	0	1	0	0	0	0	0	0	0	0	0	0	0	0	0	0	0	0	0
75	1	2	154	57.8	24.37	26	0	60	90	8	16	12.07	15		14	0	2	0	0	0	0	0	1	0	0	0	0	0	0	0	0	0	0	0	0	0	0	0	0	0	0	0	0	0	0	0	0	0	0
67	1	2	156.3	61.8	25.2971	28	0	70	100	8	9.45	29.1	15	30	14	1	0	0	0	1	0	0	0	0	0	0		0	0	0	0	0	0	0	0	0	0	0	0	0	0	0	0	0	0	0	0	0	0
88	1	2	155	45	18.7305	23	1	58	85	4	22	11.57	65	16.33	11	5	1	1	0	1	0	0	0	0	0	0	1	0	0	0	0	0	0	0	0	0	0	0	0	0	0	0	0	0	0	0	0	0	0
67	1	4	153.5	47	19.9472	28	0	65	100	8	10.24	18.2	15	28.4	12	0	2	0	0	0	0	0	0	0	0	0	2	0	0	0	0	0	0	0	0	0	0	0	0	0	0	0	0	0	0	0	0	0	0
73	1	0	152	71	30.7306	25	2	85	90	5	15.93	18.8	15		14	11	2	0	1	1	0	1	1	0	0	0		0	0	0	0	0	0	0	0	0	0	0	0	0	0	0	0	0	0	0	0	0	0
70	1	2	139.1	48.4	25.0145	24	0	70	100	8	13	11.33	15	14	14	4	0	0	1	1	0	0	0	0	0	1	2	0	0	0	0	0	0	0	0	0	0	0	0	0	0	0	0	0	0	0	0	0	0
79	1	5	153.9	59.3	25.0367	23	0	90	100	8	15.85	15.5	40	25	14	3	2	0	0	1	0	0	0	0	0	0	1	0	0	0	0	0	0	0	0	0	0	0	0	0	0	0	0	0	0	0	0	0	0
70	1	5	152	50	21.6413	28	0	80	100	8	8.2	20	15	31	11	5	0	0	0	0	0	1	0	0	0	0	1	0	0	0	0	0	0	0	0	0	0	0	0	0	0	0	0	0	0	1	0	1	0
67	1	5	161.7	64.9	24.8213	30	1	70	100	7	11.93	28.7	15	21.5	14	11	1	0	1	1	0	0	1	0	0	0		0	0	0	0	0	0	0	0	0	0	0	0	0	0	0	0	1	0	0	0	0	0
65	1	3	160.1	75.3	29.3773	28	1	60	100	8	8.32	32.9	15	25.5	14	2	0	0	1	1	0	0	0	0	0	0	2	0	0	0	0	0	0	0	0	0	0	0	0	0	0	0	0	0	0	0	0	0	0
65	1	2	150	64.2	28.5333	28	1	80	100	7	10.01	17.89	15		14	5	2	0	0	1	0	0	0	0	0	0	2	0	0	0	0	0	0	0	0	0	0	0	0	0	0	0	0	0	0	0	0	0	0
69	1	3	153.4	43	18.2733	28	0	60	100	8	10.45	17.89	15	30.5	10	4	2	0	1	1	0	0	0	0	0	0	3	0	0	0	0	0	0	0	0	0	0	0	0	0	0	0	0	0	0	0	0	0	0
73	1	2	161.4	69	26.4876	28	0	90	100	8	9.81	21.9	15		14	11	0	0	1	1	0	0	0	0	0	0	3	0	0	0	0	0	0	0	0	0	0	0	0	0	0	0	0	1	1	0	0	0	0
83	1	0	159.9	78	30.5069	15	1	60	80	1		23.6	40		13	13	2	0	1	1	0	1	1	1	0	1	4	0	0	0	0	0	0	0	0	0	0	0	1	0	1	0	0	0	1	0	0	0	0
72	1	3	155.7	58.1	23.9662	29	0	80	100	8	11.05	23.1	15	30.7	14	4	0	0	1	0	0	1	0	0	0	0	2	0	0	0	0	0	0	1	0	0	0	0	0	0	0	0	0	0	0	0	0	0	0
70	1	4	164	65.4	24.3159	28	0	60	100	8	10.14	25.1	15	34	13	3	0	0	0	0	0	0	1	0	0	0	1	0	0	1	0	0	0	1	0	0	0	0	0	0	0	0	0	0	0	0	0	0	0
83	1	2	159.3	65	25.6143	23	2	70	90	5	25.54	15.8	40		10		2	0	0	0	0	0	0	1	0	0	1	0	0	0	0	0	0	0	0	0	0	0	0	0	0	0	0	0	0	0	0	0	0
84	1	0	155.2	46.8	19.4295	16	0	50	100	5	13.25	15.6	15	27	11	4	1	0	0	1	0	0	0	0	0	0	1	0	0	1	0	0	0	1	0	0	0	0	0	0	0	0	0	0	0	0	0	0	0
82	1	2	153	55.6	23.7515	27	0		95	4	15.9	20.7	30	24.5	14	8	0	1	1	1	0	0	0	0	0	0	2	0	0	0	0	0	0	1	0	0	0	0	0	0	1	0	0	0	0	0	1	0	0
88	1	0	149.8	51.7	23.0392	12	1	90	80	1		14.6	65		14	11	2	0	0	0	0	1	1	1	0	0	5	0	0	1	0	0	1	0	0	0	0	0	1	0	0	0	0	0	0	0	0	0	0
80	1	0	149.4	38.8	17.3832	11	1	50	30	1		10.7	40		10	4	2	0	1	1	0	0	0	0	0	0	3	0	0	0	0	0	0	0	0	0	0	0	1	0	0	0	0	0	0	0	0	0	0
65	1	2	152.3	75.9	32.7222	24	2	60	100	8	10.43	21.2	15	28.5	14	4	0	0	1	0	0	0	0	0	0	0	3	0	0	0	0	0	0	0	0	0	0	0	0	0	0	0	0	0	0	0	0	0	0
72	1	1	156	56	23.0112	25	0	99	100	7	9.4	21.2	30	15	14	6	1	1	1	1	1	0	0	0	0	0	4	0	0	1	0	1	0	0	0	0	0	0	0	0	0	0	0	0	0	0	0	0	0
69	1	2	153.3	56	23.8289	27	0	60	95	8	6.42	24	15	23	14	2	0	0	1	1	0	0	0	0	0	0	9	0	0	0	0	0	0	0	0	0	0	0	0	0	0	0	0	0	0	0	0	0	0
79	1	0	154.8	76.6	31.9659	13	1	80	100	4	15.9	20.1	25		14	8	1	0	1	1	0	0	0	0	0	0	3	0	0	0	0	0	0	0	0	0	0	0	0	0	0	0	0	0	0	0	0	0	0
72	1	0	164	64.3	23.9069	19	3	80	100	7	10	18.67	30		14	7	0	0	1	1	0	1	1	1	0	1	3	0	0	0	0	0	0	0	0	0	0	0	0	0	0	0	0	0	1	0	0	0	0
68	1	3	152.8	60.9	26.0838	29	0	75	100	8	14	15.8	0	22.5	14	5	1	1	0	1	0	1	0	0	0	0		0	0	0	0	0	0	0	0	0	0	0	0	0	0	0	0	0	1	0	0	0	0
73	1	2	154.3	41.4	17.3888	26	0	88	100	7	10.95	19.43	40	28.5	11	5	2	0	1	1	0	1	0	1	0	0	1	0	1	0	0	0	0	0	0	0	0	0	0	0	0	0	0	0	0	0	0	0	0
79	1	0	159.2	59.2	23.358	17	2		100	3		21.6	15		14	6	2	0	1	1	0	0	0	1	0	0	3	0	0	0	0	0	0	0	0	0	0	0	0	0	0	0	0	0	0	1	0	1	0
69	1	4	153	57	24.3496	29	0	90	100	8	9.42	22.1	15	22	14	5	1	0	0	1	0	0	0	0	0	0	2	0	0	0	0	0	0	0	0	0	0	0	0	0	0	0	0	0	1	0	0	0	0
68	1	2	160	67.7	26.4453	22	0	90	100	3	14	23.3	15	24	14	5	2	0	1	1	0	0	0	1	0	0	3	0	0	0	0	0	0	0	0	0	0	0	0	0	0	0	0	0	0	0	0	0	0
71	1	4	154.3	49.5	20.7909	30	1	70	100	8	9.69	21.1	15	14	12	3	1	0	1	0	0	1	0	0	0	0	1	0	0	0	0	0	0	0	0	0	0	0	0	0	0	0	0	0	0	0	0	0	0
77	1	2	149	48.7	21.9359	25	0	75	100	8	7.34	12.5	15	26.7	14	7	1	0	1	0	0	0	0	0	0	0	1	0	0	0	0	0	0	0	0	0	0	0	0	0	0	0	0	0	0	0	0	0	0
84	1	0	431	45		15	1		95	3	15	4.7	15		13	5	2	0	0	1	0	1	1	1	0	0	2	0	0	0	0	0	0	0	1	0	0	0	0	0	0	0	0	0	0	0	0	0	0
74	1	4	161.3	63.5	24.4065	30	1	80	90	8	13.14	24.2	30		14	1	0	0	0	0	0	1	0	0	0	0	2	0	0	0	0	0	0	1	0	0	0	0	0	0	0	0	0	0	0	0	0	0	0
83	1	2	153.1	55.3	23.5925	18	3		85	5	25.62	19.89	55	19.9	14	3	2	0	0	1	0	1	0	1	0	0	1	0	0	0	0	0	0	0	0	0	0	0	0	0	0	0	0	0	0	0	0	0	0
91	1	0	143.5	63	30.594	15	0	100	80	6		13.7	40		14	0	2	0	0	0	0	1	0	0	0	0	2	0	0	0	0	0	0	0	0	0	0	0	0	0	0	0	0	0	0	0	0	0	0
66	1	2	155	69	28.7201	29	3	80	100	7	10	23.6	15	22	14	11	0	0	1	1	0	1	1	0	0	0	5	0	0	0	0	0	0	0	0	0	0	0	0	0	0	0	0	1	1	0	0	0	0
65	1	5	150	58.1	25.8222	30	0	80	100	8	7.73	17.5	15	24	13	8	1	0	1	1	0	0	0	0	0	0	4	0	0	0	0	0	0	0	0	0	0	0	0	0	0	0	0	0	0	0	0	0	0
65	1	5	163.2	66.8	25.0805	30	0	80	100	8	9.43	21.9	15	21	14	6	0	0	1	1	0	1	0	0	0	0	4	0	0	0	0	0	0	0	0	0	0	0	0	0	0	0	0	0	0	0	0	0	0
56	1	5	166.5	68	24.529	27	1	90	100	8	5.3	30.8	0	34	14	0	0	0	0	0	0	0	0	0	0	0	0	0	0	0	0	0	0	0	0	0	0	0	0	0	0	0	0	0	1	0	0	0	0
69	1	2	162	71	27.0538	29	3	80	100	8	14.21	21.4	15	25	14	9	0	0	1	1	0	0	0	0	0	0	3	0	1	0	0	0	0	1	0	0	0	0	0	0	0	0	0	0	0	0	0	0	0
84	1	3	151.3	51.8	22.6283	29	0	80	90	8	12.91	24.5	15	22	13	1	0	0	0	1	0	0	0	0	0	0	1	0	0	0	0	0	0	0	0	0	0	0	0	0	0	0	0	0	0	0	0	0	0
80	1	2	147.5	44.5	20.4539	25	2	80	100	6	15.14	18.89	40	21.2	7		2	0	0	0	0	0	0	1	0	0	1	0	0	0	0	0	0	0	0	0	0	0	0	0	0	0	0	0	0	0	0	0	0
70	1	3	156.5	64.1	26.1715	30	3	50	100	7	13.62	22.3	15		12	9	0	0	0	1	0	0	0	0	0	0	3	0	1	0	0	0	0	0	0	0	0	0	0	0	0	0	0	0	0	0	0	0	0
76	1	1	151.3	57.5	25.1183	23	0	90	95	7	14.44	14.6	15	15.2	14	1	2	0	0	1	0	0	0	0	0	0	1	0	0	0	0	0	0	0	0	0	0	0	0	0	0	0	0	0	0	0	0	0	0
66	1	4	151.9	51.9	22.4932	26	0	85	100	8	7.2	18.8	0	23.3	14	0	0	0	0	0	0	1	0	0	0	0	0	0	0	0	0	0	0	0	0	0	0	0	0	0	0	0	0	0	0	0	0	0	0
66	1	5	156	54	22.1893	30	0	80	100	8	12.72	14.1	15	27	13	13	1	0	1	1	0	0	0	0	0	0	4	0	0	0	0	0	0	0	0	0	1	0	0	0	0	0	0	0	0	0	0	0	0
75	1	4	157.9	56.2	22.5409	28	0	90	100	8	8	28.5	15	36	14	2	0	0	0	1	0	0	0	0	0	0	2	0	0	0	0	0	0	0	0	0	0	0	0	0	0	0	0	0	0	0	0	0	0
66	1	4	158.3	50.2	20.0328	26	0	80	100	8	6.16	21.5	15	33	12	4	0	0	1	1	0	0	0	0	0	0	5	0	0	0	0	0	0	0	0	0	0	0	0	0	0	0	0	0	0	0	0	0	0
74	1	4	149.6	64.5	28.8202	29	0	80	100	7	14.38	14.7	15	29.9	14	3	2	0	1	1	0	0	0	0	0	0	3	0	0	0	0	0	0	0	0	0	0	0	0	0	0	0	0	0	0	0	0	0	0
66	1	2	153.9	77.2	32.5942	27	1	59	100	7	7.3	30.9	15	23	14	7	0	0	1	1	0	0	0	0	0	0	3	0	0	1	0	0	0	0	0	0	0	0	0	0	0	0	0	0	0	0	0	0	0
66	1	5					0	60	100	8	14.67	19.39	40	33.5	14	5	1	0	1	1	0	0	0	0	0	0	2	0	1	0	0	0	0	0	0	0	0	0	0	0	0	0	0	0	0	0	0	0	0
75	1	4	160	67	26.1719	28	0	45	100	8	6.95	26.3	15	29	14	7	0	0	0	1	0	0	0	0	0	0	2	0	0	0	0	0	0	1	0	0	0	0	0	0	0	0	0	1	0	0	0	0	0
65	1	4	154	58	24.4561	30	2	50	100	8	9.34	23.6	0	34	14	3	0	0	0	0	0	0	0	0	0	0		0	0	0	0	0	0	0	0	0	1	0	0	0	0	0	0	0	1	0	0	0	0
72	1	4	153.9	42.7	18.0281	30	0	90	90	8	8.72	18.1	40	30	11	0	0	0	0	1	0	0	0	0	0	0	4	0	0	1	0	0	0	0	0	0	0	0	0	0	0	0	0	0	0	0	0	0	0
71	1	5	160.9	62.9	24.2962	29	1	75	95	8	12.87	30.7	15	17	12	3	0	0	0	1	0	0	0	0	0	0	2	0	0	0	0	0	0	0	0	0	0	0	0	0	0	0	0	0	0	0	0	0	0
71	1	5	158.4	54.2	21.6017	30	0	80	100	8	4.2	23.7	0	40	14	0	0	0	0	1	0	0	1	0	0	0	0	0	0	0	0	0	0	0	0	0	0	0	0	0	0	0	0	0	1	0	0	0	0
68	1	2	157	80	32.4557	30	0	80	100	7	7.86	20.37	15	24.5	13	11	0	1	1	1	0	1	0	0	0	0	2	0	0	0	0	0	0	0	0	0	0	0	0	0	0	0	0	0	0	0	0	0	0
69	1	4	157	61	24.7475	29	0	70	95	7	8.91	18.8	40	33.8	12		1	0	0	0	0	0	0	0	0	0	0	1	0	0	0	0	1	1	0	0	0	0	0	0	0	0	0	0	0	0	0	0	0
78	1	2	147.5	66.2	30.428	13	1		65	3	20.31	8.1	40	16.2	14	4	2	0	0	1	0	0	0	1	0	0	1	0	0	0	0	0	0	0	0	1	0	0	0	0	0	0	0	0	0	0	0	0	0
76	1	3	159	62.5	24.7221	26	3	65	100	8	10	23.5	15	21	14	1	2	0	1	1	0	0	0	0	0	0	1	0	0	0	0	0	0	1	0	0	0	0	0	0	0	0	0	0	0	0	0	0	0
79	1	2	151.8	68	29.5097	24	0	70	90	8	13.22	21.9	40	32	14	5	0	0	1	0	0	1	0	0	0	0	3	0	0	0	0	0	0	0	0	0	1	0	0	0	0	0	0	0	0	0	0	0	0
75	1	1	147.3	59.1	27.2384	26	1	75	100	8	12.67	14	65		14	6	1	0	0	1	0	0	0	0	0	0	1	0	0	0	0	0	0	1	0	0	0	0	0	0	0	0	0	0	0	0	0	0	0
72	1	2	158.8	64.8	25.6965	25	0	60	100	8	9.7	23.1	15		14	7	0	0	0	1	0	0	0	0	0	0	2	0	0	0	0	0	0	1	0	0	0	0	0	0	0	0	0	0	0	0	0	0	0
66	1	2	156.8	40.8	16.5946	29	1	80	90	8	11.27	18.8	15	17	8	8	0	0	0	0	0	1	0	0	0	0	0	0	0	0	0	0	0	0	0	0	0	0	1	0	0	0	1	0	1	0	0	0	0
71	1	5	161	64	24.6904	30	0	100	95	7	12.5	31	40	31	13	5	1	0	0	1	0	1	0	0	0	0	2	0	0	0	0	0	0	0	0	0	0	0	0	0	0	0	0	0	0	0	0	0	0
90	0	4	164	56	20.82	24	0	70	95	6	25	23.27	40		12	3	1	0	1	1	0	1	1	0	0	0	2	0	0	0	0	0	0	0	0	0	0	0	0	0	1	0	0	0	0	0	0	0	0
74	1	2	155	70	29.1363	26	0	80	100	7	18	26.7	15	20	14	5	0	0	1	1	0	0	0	0	0	0		0	0	0	0	0	0	0	0	0	0	0	0	0	0	0	0	0	0	0	0	0	0
73	1	3	150	65	28.8889	30	2	50	95	7	11.83	18.6	25	23.5	14	7	2	0	1	1	0	0	0	0	0	0	5	0	0	1	0	0	0	0	0	0	0	0	0	0	0	0	0	0	1	0	0	0	0
73	1	2	163	70	26.3465	29	1	70	100	8	12.6	21.1	0	34	14	6	0	0	1	1	0	0	1	0	0	0	1	0	0	1	0	0	0	0	0	0	0	0	0	0	0	0	0	1	0	1	0	0	0
74	1	1	156.9	59	23.9666	22	0	90	100	8	18.43	17.32	15	19.67	14	7	2	1	0	1	0	0	0	1	0	1	1	0	0	0	0	0	0	0	0	0	0	0	0	0	0	0	0	0	0	0	0	0	0
69	1	3	153.6	54.2		29	0	70	100	8	8.87	17.8	15	24	13	1	1	0	0	0	0	0	0	0	0	0	0	0	0	0	0	0	0	0	0	0	0	0	0	0	0	0	0	0	0	0	0	0	0
68	1	2	150	54.7	24.3111	30	0	60	100	8	9.03	17.5	15	33.5	12	4	1	0	0	0	0	0	0	0	0	0	2	0	0	0	0	0	0	0	0	0	0	0	0	0	0	0	0	0	0	0	0	0	0
65	1	2	156.1	61	25.0336	27	0	70	95	5	11.36	20.1	15		14	10	0	0	1	1	0	1	0	0	0	0	3	0	0	0	0	0	0	0	0	0	0	0	0	0	0	0	0	0	0	1	0	1	0
79	1	2	150.5	70	30.9047	19	1	80	85	7	19.72	13.6	25		14	7	2	0	0	1	0	1	0	1	0	0	2	0	0	0	0	0	0	0	0	0	0	0	0	0	0	0	0	0	0	0	0	0	0
73	1	2	146.6	63	29.3138	27	0	65	100	8	6.7	20	15	19	14	2	0	0	1	1	0	0	0	0	0	0	2	0	0	1	0	0	0	0	0	0	0	0	0	0	0	0	0	0	0	0	0	0	0
70	1	2	155	51	21.2279	18	0	90	100	5	11.41	23.6	30	24.8	12		0	0	0	1	0	1	0	1	0	0	2	0	0	0	0	0	0	0	0	0	0	0	0	0	0	0	0	0	0	0	0	0	0
73	1	4	156	66.3	27.2436	29	0	80	100	8	8.56	21	15	27	14	10	0	0	0	1	1	1	0	0	0	0	3	0	0	0	0	0	0	1	0	0	0	0	0	0	0	0	0	0	0	0	0	0	0
83	1	2	142.8	51.9	25.4514	24	0	90	100	8	8.85	16.8	15	27	13	0	1	0	0	1	0	1	0	1	0	0	3	0	0	0	0	0	0	0	0	0	0	0	0	0	0	0	0	0	0	0	0	0	0
73	1	2	152.1	59.1	25.5464	25	2	80	100	5	12	23.2	15	17.5	14	3	1	0	1	0	0	0	1	0	0	0	3	0	0	0	0	0	0	0	0	0	0	0	0	0	0	0	0	0	0	0	0	0	0
71	1	2	157.6	62.1	25.0023	29	0	80	100	8	7.66	24.5	15	21	14	4	0	0	0	0	0	0	0	0	0	0	0	0	0	1	0	0	0	0	0	0	0	0	0	0	0	0	0	0	0	0	0	0	0
65	1	5	154.7	57.2	23.901	30	0	90	100	8	9.28	21.5	15	30	14	11	0	0	0	1	0	1	0	0	0	0	1	0	0	0	0	0	0	1	0	0	0	0	0	0	0	0	0	0	0	0	0	0	0
67	1	5	159	55	21.7555	24	0	90	100	8	7.68	20.7	15	25	13	5	0	0	0	1	0	0	0	0	0	0	2	0	0	0	0	0	0	0	0	0	0	0	0	0	0	0	0	0	0	0	0	0	0
67	1	3	151.2	58.2	25.4577	25	2	60	100	8	16.72	19.5	15	22	14	6	0	0	1	1	0	1	0	0	0	0	2	0	0	0	0	0	0	1	0	0	0	0	0	0	0	0	0	0	0	0	0	0	0
77	1	2	162	65	24.7676	28	0	50	100	8	12.6	20.9	15	18	14	1	1	0	0	0	0	0	0	1	0	0	1	0	0	0	0	0	0	0	0	0	0	0	0	0	0	0	0	0	0	0	0	0	0
88	1	0				14	1		85	6	20.56	12.8	25	17	14	1	2	1	0	1	0	0	0	0	0	0	4	0	0	0	0	0	0	0	0	0	0	0	1	0	0	0	0	0	0	1	0	0	0
65	1	5	155.1	63.3	26.3136	30	0	75	100	7	8.75	19.8	15	31	14	7	0	0	0	1	0	1	0	1	0	0	4	0	0	0	0	0	0	0	0	0	1	0	0	0	0	0	0	1	0	0	0	0	0
77	1	2	149	62	27.9267	24	2	80	95	6	15.37	21.5	40	25	14	2	0	0	0	1	0	1	1	0	0	0	3	0	0	0	0	0	0	1	0	0	0	0	0	0	0	0	0	0	0	0	0	0	0
71	1	2	145	63.8	30.3448	23	3	70	90	7	14.84	24.2	15	21	14	8	0	0	1	1	1	0	0	0	0	0	4	0	0	0	0	0	0	0	0	0	0	0	0	0	0	0	0	0	0	0	0	0	0
67	1	3	151	45.5	19.9553	29	3	80	100	8	6.9	16.39	15	16.67	12	3	2	0	1	1	0	0	0	0	0	0	2	0	0	0	0	0	0	0	0	0	0	0	0	0	0	0	0	0	0	0	0	0	0
66	1	3	152.1	64.3	27.7941	24	0	90	100	8	7.5	26.7	15	22.5	14	3	0	0	1	1	0	0	0	0	0	0	2	0	0	0	0	0	0	0	0	0	0	0	0	0	0	0	0	0	0	0	0	0	0
73	1	2	153.9	63.3	26.7255	28	1	50	100	6	16.31	16.3	15	20.3	14		1	0	0	1	1	0	0	0	0	0	2	0	0	0	0	0	0	0	0	0	0	0	0	0	0	0	0	0	0	0	0	0	0
75	1	0	157	59	23.9361	24	0	100	100	7	12.39	27.1	25	23.1	14	2	0	0	0	0	0	0	0	0	0	0	0	0	0	0	0	0	0	0	0	0	0	0	0	0	0	0	0	0	0	0	0	0	0
89	1	0	149.3	53.7	24.091	18	0	80	100	7		12.5	15		14	7	2	0	1	1	0	0	1	0	0	0	3	0	0	0	0	0	0	0	0	0	0	0	0	0	0	0	0	0	0	0	0	0	0
69	1	2	155	68.5	28.512	27	0	60	100	6	16.41	16.6	15	22	14	9	2	0	1	1	0	1	1	0	0	0	2	0	0	0	0	0	0	0	0	0	1	0	0	0	0	0	0	0	0	0	0	0	0
73	1	0	158	71.7	28.7214	22	0		95	5	20.03	18.89	40		14	4	2	0	1	1	0	0	1	0	0	0	3	0	0	0	0	1	0	0	0	0	0	0	0	0	0	0	0	0	0	0	0	0	0
71	1	2	159.2	68	26.8301	30	0	50	100	8	10.26	22.2	15	21	14	9	0	0	0	0	0	1	0	0	0	0	1	0	0	1	0	0	0	0	0	0	0	0	0	0	0	0	0	0	1	0	0	0	0
69	1	4	146	49	22.9874	29	0	80	100	8	9	14.3	15		14	8	1	0	1	1	0	0	0	0	0	1	2	0	0	0	0	0	0	0	0	0	0	0	0	0	0	0	0	0	0	0	0	0	0
77	1	0	151.5	57.7	25.1391	21	0	80	95	6	16.98	13.7	0		14	3	2	0	1	1	0	0	0	0	0	0	2	0	0	0	0	0	0	1	0	0	0	0	0	0	0	0	0	0	0	0	0	0	0
78	1	2	144.8	45.1	21.51	23	0	90	100	5	12.32	15.8	15		13	1	1	0	0	1	0	0	0	0	0	0	1	0	0	0	0	0	0	1	0	0	0	0	0	0	0	0	0	0	0	0	0	0	0
65	1	2	153.9	51	21.5324	28	0	80	100	7	10	22.9	15		13	1	0	0	0	0	0	0	0	0	0	0	0	0	0	0	0	0	0	0	0	0	0	0	0	0	0	0	0	0	0	0	0	0	0
68	1	2	157.1	59	23.91	26	1	70	100	8	10.81	16.1	15	26	14	11	1	0	1	1	0	0	0	0	0	0	3	0	0	0	0	0	0	0	0	0	0	0	0	0	0	0	0	0	0	0	0	0	0
69	1	3	153.5	66	28.01	30	1	75	100	7	11.5	20.8	15	24.5	14	2	1	0	1	1	0	0	0	0	0	0	2	0	0	0	0	0	0	0	0	0	0	0	0	0	0	0	0	0	0	0	0	0	0
65	1	2	158	60	24.0346	25	1	60	100	8	8.22	20.1	15		14	4	1	0	0	1	0	0	0	0	0	0	1	0	0	0	0	0	0	0	0	0	0	0	0	0	0	0	0	0	0	0	0	0	0
83	1	0	157.7	85.5	34.3798	12	0		75	0		19.3	30		14	6	2	0	1	1	0	1	1	0	0	0	6	0	0	0	0	0	0	0	0	0	0	0	0	0	1	0	0	0	0	0	0	0	0
75	1	0				12	0	70	100	7	8.2	23.3	0	21	13	1	1	0	0	1	0	0	0	1	0	0	1	0	0	1	0	0	0	0	0	0	0	1	0	0	0	0	0	0	0	0	0	0	0
67	1	3	159	52.5	20.7666	30	1	60	100	7	8.9	20.2	15	22	11	4	1	0	1	1	0	0	0	0	0	0	2	0	0	0	0	0	0	0	0	0	0	0	0	0	0	0	0	0	0	0	0	0	0
69	1	4	162.3	50	18.9816	27	1	90	100	8	6.2	23.1	15	24.5	11	3	0	0	1	1	0	0	0	0	0	0	2	0	0	0	0	0	0	0	0	0	0	0	0	0	0	0	0	0	0	0	0	1	0
75	1	4	160.6	59.3	22.9913	27	4	50	100	8	9.92	24.7	15	26.1	13	0	0	0	0	0	0	0	0	0	0	0	1	0	0	1	0	0	0	0	0	0	0	1	0	0	0	0	0	0	0	0	0	0	0
73	1	3	152.9	57	24.3815	26	0	90	100	8	8.7	19.8	15	30	14	0	0	0	0	1	0	1	0	0	0	0	2	0	0	0	0	0	0	0	0	0	0	0	0	0	0	0	0	0	0	0	0	0	0
76	1	0	165	63	23.1405		4	50	95	2			25		12	0	0	1	0	0	0	0	0	0	0	0		0	0	0	0	0	0	0	0	0	0	0	0	0	0	0	0	0	0	0	0	0	0
69	1	2	140.8	51.7	26.0787	22	2	80	100	8	10.4	14	15	18	14	3	1	0	1	1	0	0	0	0	0	0	2	0	0	0	0	0	0	0	0	0	0	0	0	0	0	0	0	0	0	0	0	0	0
65	1	2	147	54	24.9896	29	0	70	100	8	11.53	25.23	0	20.33	12	1	2	0	0	0	0	0	0	0	0	0	0	0	0	0	0	0	0	0	0	0	0	0	0	0	0	0	0	0	0	0	0	0	0
70	1	2	154.8	50.4	21.03	28	1	50	100	7	16	16.43	15		11	2	2	0	1	0	0	0	0	0	0	0	1	0	0	0	0	0	0	0	0	0	0	0	0	0	0	0	0	0	0	0	0	0	0
76	1	4	149	61.9	27.8816	29	1	70	65	2	24.61	18.7	35		14	7	2	0	1	1	0	1	0	0	0	0	5	0	0	0	0	0	0	1	0	0	0	0	0	0	0	0	0	0	0	0	0	0	0
74	1	5	160	53	20.7031	27	0	80	100	7	10.63	22.5	40	27	12	0	0	0	0	0	0	0	0	1	0	0	1	0	0	0	0	0	0	0	0	0	0	0	0	0	0	0	0	0	0	0	0	0	0
82	1	5	159.5	60	23.5847	29	0	80	90	8	10.94	28.7	25	38.7	14	13	1	0	0	1	0	1	1	0	0	0		0	0	1	0	0	0	1	0	0	0	0	0	1	0	0	0	0	1	0	0	1	0
71	1	2	159	60	23.7332	30	0	50	100	8	10.1	20.8	15	28.5	14	1	0	0	0	1	0	1	1	0	0	0	2	0	0	0	0	0	0	0	0	0	0	0	0	0	0	0	0	0	0	0	0	0	0
67	1	5	154	54	22.7694	29	1	5	100	8	8.97	15	15	35	14	6	2	0	1	0	0	0	0	0	0	0	1	0	0	0	0	0	0	0	0	0	0	0	0	0	0	0	0	0	1	0	0	0	0
67	1	3	152.9	51.8	22.1572	30	4	50	100	7	9.21	15.6	15	20	13	0	2	0	0	0	0	0	0	0	0	0	1	0	0	0	0	0	0	0	0	0	0	0	0	0	0	0	0	0	0	0	0	0	0
73	1	2	133.1	40	22.579	21	0	90	90	2	15.24	10.1	55	18.6	10	4	2	0	1	1	0	0	0	1	0	0	3	0	0	0	0	0	0	0	0	0	0	0	0	0	0	0	0	0	0	0	0	0	0
72	1	2	157.5	64.7	26.0821	28	1	50	100	8	9.14	21.1	40	25	14	7	0	0	1	0	0	0	0	0	0	0	2	0	0	0	0	0	0	0	0	0	0	0	0	0	0	0	0	0	0	0	0	0	0
68	1	4	159	72	28.4799	28	0	70	100	7	11.22	22.1	15	22.5	14	7	2	0	1	1	0	0	1	0	0	0	2	0	0	0	0	0	0	0	0	0	0	0	0	0	0	0	0	0	1	1	0	0	0
88	1	2	151	49.6	21.7534	24	1	60	85	5	16.42	20	65		13	11	1	0	0	1	0	1	0	0	0	0	2	0	0	0	0	0	0	0	1	0	0	0	0	0	0	0	0	0	0	1	0	0	0
72	1	3	149.8	56	24.9554	30	0	80	100	8	14.36	20	15		14	0	0	0	0	0	0	0	0	0	0	0	1	0	0	0	0	0	0	0	0	0	0	0	0	0	0	0	0	0	0	0	0	0	0
70	1	3	158.8	57.3	22.7224	30	2	50	100	8	9.55	22.9	15	21.8	13	4	0	0	1	0	0	0	0	0	0	0	1	0	0	0	0	0	0	0	0	0	0	0	0	0	0	0	0	0	0	0	0	0	0
72	1	5	152.9	55.18	23.603	30	0		100	7	12.25	19.39	15	19	13	3	0	0	0	0	0	1	1	0	0	0	3	0	0	0	0	0	0	0	0	0	0	0	0	1	0	0	0	0	0	1	0	1	0
80	1	2				29	0		100	4	11.93	20.39	15	18	14	7	2	0	1	1	0	0	1	0	0	0	3	0	0	0	0	0	0	0	0	0	0	0	0	0	0	0	0	0	0	0	0	0	0
82	1	0	148	42	19.1746	14	1	9	35	1		8.8	35		11	14	2	0	1	1	0	0	1	1	1	0	5	1	0	0	0	0	0	0	0	0	0	0	0	0	0	0	0	0	0	0	0	0	0
69	1	3	152.5	57.9	24.8965	27	0	90	100	8	6.71	22	15	16	14	9	0	0	1	1	0	0	0	0	0	0	3	0	0	0	0	0	0	0	0	0	0	0	0	0	0	0	0	0	1	0	0	0	0
84	1	3	159.7	63.3	24.8195	27	2	70	100	6	5.98	13.5	15	20	14	4	1	0	0	1	1	0	0	0	0	0	3	0	0	0	0	0	0	0	0	0	0	0	0	0	0	0	0	0	0	0	0	0	0
69	1	4	166	63.9	23.1891	30	2	70	100	8	11.8	20.8	15	25.5	14	5	0	0	1	0	0	0	1	0	0	0	3	0	0	0	0	0	0	0	0	0	0	0	0	1	0	0	0	0	0	0	0	0	0
83	1	2	140.6	64.5	32.6279	28	0	60	100	4		17.39	30		14	2	2	0	0	1	1	1	0	0	0	0	3	0	0	0	0	0	0	0	0	0	0	0	1	0	1	0	0	0	0	0	0	0	0
69	1	5	156	53	21.7784	30	0	60	100	8	7.88	18.8	15	21	13	7	0	0	0	0	0	0	0	0	0	0	1	0	0	0	0	0	0	0	0	0	0	0	0	0	0	0	0	0	0	0	0	0	0
71	1	3	151	48	21.05	28	0	90	100	8	12	19.93	15	42.33	13	3	0	0	1	0	0	0	1	0	0	0	4	0	0	0	0	0	0	0	0	0	0	0	0	0	0	0	0	0	0	0	0	0	0
67	1	2	150.4	82.8	36.6045	29	0	50	65	5	19.59	18	15	28	14	4	1	0	0	0	0	0	1	0	0	0	2	0	0	0	0	0	0	0	0	0	0	0	1	0	0	0	0	0	0	0	0	0	0
70	1	2	148.5	72.3	32.7858	20	1	95	100	8	12.75	19.89	40	26.2	14		0	0	0	1	0	0	0	0	1	0	1	1	0	1	0	0	0	0	0	0	0	0	0	0	0	0	0	0	0	0	0	0	0
72	1	2	146.7	54.6	25.3707	26	1	85	100	8	4.46	17.3	15		14	5	2	0	1	1	0	0	0	0	0	0	3	0	0	0	0	0	0	0	0	0	0	0	0	0	0	0	0	0	0	0	0	0	0
78	1	0	145.6	56.8	26.7933	15	2	0	100	5	17.25	17.7	25		13	10	2	1	0	1	0	0	0	1	0	0	4	0	0	0	0	0	0	1	0	0	0	0	0	0	0	0	0	0	0	0	0	0	0
80	1	2	161.7	62.1	23.7504	28	0	100	100	7	10.66	21.9	15	28.2	14	8	0	0	1	0	0	0	1	0	0	0	1	0	0	0	0	0	0	0	0	0	0	0	1	0	0	0	0	0	0	0	0	0	0
68	1	3	162.6	63.5	24.0178	23	0	70	100	8	8.22	32.79	0	22	14	0	0	0	0	1	0	0	0	0	0	0	1	0	0	0	0	0	0	0	0	0	0	0	0	0	0	0	0	0	0	0	0	0	0
67	1	4				27	0	65	100	8	11	17.89	15	26	14	5	1	0	1	1	0	0	0	0	0	0	2	0	0	0	0	0	0	0	0	0	0	0	0	0	0	0	0	0	0	0	0	0	0
90	1	3	149.4	49.3	22.0875	23	1	60	95	3	12.12	15.3	15		13	13	0	0	0	1	0	0	0	0	0	0	1	0	0	0	0	0	0	1	0	0	0	0	1	0	0	0	0	0	0	0	0	0	0
69	1	3	149	50.6	22.7918	30	0	70	100	7	8.12	6.17	15		13	0	1	0	1	0	0	0	0	0	0	0		0	0	0	0	0	0	0	0	0	0	0	0	0	0	0	0	0	0	0	0	0	0
66	1	5	150.3	49.6	21.9565	30	1	85	100	8	11.13	15.06	15	25	13	7	0	0	1	1	0	0	0	0	0	0	2	0	0	0	0	0	0	0	0	0	0	0	0	0	0	0	0	0	0	0	0	0	0
89	1	2	137.1	41.5	22.0787	23	0	88	100	6	9.81	12.1	40	24.4	13	4	1	0	0	1	0	0	0	0	0	1	2	0	0	0	0	0	0	0	0	0	0	0	0	0	0	0	0	0	0	0	0	0	0
70	1	2	152.5	56.3	24.2085	27	0	70	100	8	12.16	20.9	15	27	12		1	0	0	1	0	0	0	0	0	0	3	0	0	0	0	0	0	0	0	0	0	0	0	0	0	0	0	0	0	0	0	0	0
74	1	5	153.6	60.5	25.6432	29	0	70	100	8	9.81	17.7	15	24	14	6	1	0	1	1	0	0	1	0	0	0	3	0	0	0	0	0	0	0	0	0	0	0	0	0	1	0	0	0	0	0	0	0	0
82	1	0	152.6	53.2	22.8456	28	0	80	90	5	14.25	13.7	40		13	1	1	0	0	0	0	0	1	0	0	0	2	0	0	0	0	0	0	0	0	0	0	0	0	0	0	0	0	0	0	0	0	0	0
82	1	3	156	44.3	18.2035		0	80	100	3	15.02	19.7	15	19.7	10	2	0	0	0	0	0	0	0	1	0	0	2	0	0	0	0	0	0	0	0	1	0	0	0	0	0	0	0	0	0	0	0	0	0
79	1	2	147.1	51	23.5692	13	3	40	85	1	17.34	19.8	55	14	14	11	2	0	1	1	1	1	1	1	0	0	7	0	0	1	0	0	0	1	0	1	0	0	0	0	1	0	0	0	0	0	0	0	0
73	1	5	157	62	25.1532	30	0	85	95	8	8.8	19.23	15	22.67	14	7	1	0	1	1	0	0	0	0	0	0	1	0	0	0	0	0	0	0	0	0	0	0	0	0	0	0	0	0	0	0	0	0	0
69	1	4	155.7	42.1	17.3662	28	0	80	100	8	9.27	29.8	0	27	10	1	0	0	0	0	0	0	0	0	0	0	0	0	0	0	0	0	0	0	0	0	0	0	0	0	0	0	0	0	0	0	0	0	0
75	1	2	145.9	44	20.6701	29	0	75	100	5	8.96	18	15	24	12	2	0	0	1	0	0	0	0	0	0	0	3	0	0	0	0	0	0	0	0	0	0	0	0	0	1	0	0	0	1	0	0	0	0
74	1	5	153.3	77.7	33.0626	29	0	80	100	8	9.12	18.35	15	22	14	3	0	0	1	1	0	0	1	0	0	0	3	0	0	0	0	0	0	0	0	0	0	0	0	0	0	0	0	0	0	0	0	0	0
68	1	5	155.6	72.5	29.9446	30	2	70	100	8	12.65	15	40	25.2	14	8	1	0	1	1	0	1	0	0	0	0	3	0	0	0	0	0	0	0	0	0	0	0	0	1	0	0	0	0	0	0	0	0	0
74	1	0	143.1	45.9	22.4147	15	0	100	100	7	11.03	19.7	15	15	13	2	0	0	0	1	0	1	0	0	0	0	2	0	0	0	0	0	0	1	0	0	0	0	0	0	0	0	0	0	0	0	0	0	0
68	1	2	153	65	27.7671	30	0	85	100	8	9.27	24.2	0	19.3	14	1	0	0	0	0	0	0	0	0	0	0	0	0	0	0	0	0	0	0	0	0	0	0	0	0	0	0	0	0	0	0	0	0	0
77	1	0	153	69.2	29.5613	25	0	100	95	7	9.27	23.9	15	25	12	6	0	0	1	0	0	0	0	0	0	0	2	0	0	0	0	0	0	0	0	0	0	0	0	0	0	0	0	0	1	0	0	0	0
72	1	5	153	54	23.0681	28	0	85	100	8	7.46	17.39	15	25	14	3	1	0	1	1	0	0	0	0	0	0	2	0	0	0	0	0	0	0	1	0	0	0	0	0	0	0	0	0	0	0	0	0	0
71	1	2	143.9	56	27.0437	28	0	80	90	6	15.61	12.3	15	30	14	3	2	0	0	1	0	1	1	0	0	0	4	0	0	1	0	0	0	0	0	0	0	0	0	0	0	0	0	0	0	1	0	0	0
66	1	0	150	57.3	25.4667	20	0	80	100	8	10.8	29.5	15	21	14	3	1	0	1	1	0	0	0	0	0	0	5	0	0	0	0	0	0	0	0	0	0	0	0	0	0	0	0	0	0	0	0	0	0
65	1	2	154	64	26.986	29	1	70	100	8	9.79	29.5	0	20	14	1	0	0	0	1	0	0	0	0	0	0		0	0	0	0	1	0	0	0	0	0	0	0	0	0	0	0	0	0	0	0	0	0
79	1	3	156.7	52.5	21.3807	30	0	80	100	8	8.52	22.3	15	18	13	3	0	0	1	0	0	0	0	0	0	0	4	0	0	0	0	0	0	1	0	0	0	0	0	0	0	0	0	0	0	0	0	0	0
79	1	3	154	51.9	21.884	30	0	60	100	8	11	18.2	15	20	9	6	2	0	1	1	0	0	1	0	0	0	3	0	0	0	0	0	0	0	0	0	0	0	0	0	0	0	0	0	1	0	0	0	0
74	1	2	164.5	63	23.2814	27	0	60	100	8	11.27	22.3	15	23	14	5	0	0	1	1	0	0	0	0	0	0	4	0	0	0	0	0	0	0	0	0	0	0	0	0	0	0	0	0	0	0	0	0	0
81	1	1	148.5	54.8	24.8501	24	0	85	100	7	10.29	18.76	15	22.5	14	7	0	0	1	1	0	0	0	0	0	0	3	0	0	0	0	0	0	0	0	0	0	0	0	0	0	0	0	0	0	0	0	0	0
77	1	2	154	56.6	23.8657	26	1	50	95	7	9.5	23.5	15	9.6	14	3	2	0	1	0	0	0	0	0	0	0	1	0	0	0	0	0	0	0	0	0	0	0	0	0	0	0	0	0	0	0	0	0	0
88	1	0	140.2	55	27.9812	13	0	80	95	4	10.24	16.2	15		13	0	1	0	0	1	0	0	0	0	0	0	1	0	0	0	0	0	0	0	0	0	0	0	0	0	0	0	0	0	0	0	0	0	0
72	1	2	141	48	24.1437	29	1	80	95	8	12.52	20.1	15	22	14	12	2	0	1	1	0	1	0	0	0	1	2	0	0	0	0	0	0	0	0	0	0	0	0	0	0	0	0	0	0	0	0	0	0
67	1	5	157.7	60	24.1261	30	0	80	100	8	11.72	22.9	15	32	14	4	0	0	1	0	0	0	1	0	0	0	2	0	0	0	0	0	0	0	0	0	0	0	0	0	0	0	0	0	0	0	0	0	0
73	1	1	162	58	22.1003	20	0	82	100	7	6.67	26.2	0	30	12	0	1	0	0	0	0	0	0	1	0	0	0	0	0	0	0	0	0	0	0	0	0	0	0	0	0	0	0	0	0	0	0	0	0
70	1	2	152.7	62.6	26.847	27	1	0	100	8	10.39	32.6	15	16.5	12	6	1	0	0	1	0	0	0	0	0	0	1	0	0	0	0	0	0	0	0	0	0	0	0	0	0	0	0	0	0	0	0	0	0
69	1	4	161	66	25.462	30	1	80	100	8	10.3	21	15	31	14	2	0	0	0	0	0	0	0	0	0	0	0	0	0	0	0	0	0	0	0	0	0	0	0	0	0	0	0	0	1	0	0	0	0
65	1	5	153	52.5	22.4273	28	1	70	100	8	7.21	19.5	15	31.5	13	6	0	0	1	1	0	0	0	0	0	0	3	0	0	0	0	0	0	0	0	0	0	0	0	0	0	0	0	0	0	0	0	0	0
67	1	3	140.1	49.4	25.1681	27	0	80	100	8	9.13	12.9	15	21	14	1	1	0	0	0	0	0	0	1	0	0	2	0	0	0	0	0	0	0	0	0	0	0	0	0	0	0	0	0	0	0	0	0	0
65	1	4	156.4	70.1	28.6579	29	0	80	100	8	10.96	19.89	15	34.9	14	3	0	0	0	0	0	0	0	0	0	0	0	0	0	0	0	0	0	0	0	0	0	0	0	0	0	0	0	0	0	0	0	0	0
65	1	2	162	73	27.8159	26	1	50	100	8	8.91	22.6	40	20	14	9	0	0	1	1	0	0	0	0	0	0	3	0	0	0	0	0	1	1	0	0	0	0	0	0	0	0	0	0	0	0	0	0	0
69	1	3	152.5	48	20.6396	29	0	80	100	8	9.3	17.7	0	30	12	1	2	0	0	1	0	0	0	0	0	0	0	0	0	0	0	0	0	0	0	0	0	0	0	0	0	0	0	0	0	0	0	0	0
73	1	2	147.3	53.7	24.75	20	1	95	85	1	12.72	14.3	15		14	12	1	0	1	0	0	0	0	1	0	0	2	0	1	0	0	0	0	0	0	1	0	0	0	0	1	0	0	0	0	0	0	0	0
74	1	2	141	41.9	21.0754	28	1	75	100	8	12.12	22.6	15	16	13	9	0	0	0	0	1	1	0	0	0	0	2	0	0	0	0	0	0	0	0	0	0	0	0	0	0	0	0	0	0	0	0	0	0
69	1	2	150	56.7	25.2	24	0	60	100	8	7.7	16.6	15	18	14	4	1	0	1	1	0	0	0	0	0	0	3	0	0	0	0	0	0	1	0	0	0	0	0	0	0	0	0	0	0	0	0	0	0
69	1	3	148.4	48.3	21.9321	24	1	59	100	8	7.4	23	15	36	13	0	0	0	0	0	0	0	0	0	0	0	0	0	0	0	0	0	0	0	0	0	0	0	0	0	0	0	0	0	0	0	0	0	0
78	1	2	153.7	53.5	22.6468	25	1	90	100	5	12.5	12.7	15	13	13	7	2	0	1	1	0	0	1	0	0	0	4	0	0	0	0	1	0	0	0	0	0	0	0	0	0	0	0	0	0	0	0	0	0
68	1	4	151.5	60	26.1412	30	1	80	100	8	9.89	20.1	15	25	14	1	1	0	0	0	0	0	0	0	0	0	1	0	0	0	0	0	0	0	0	0	0	0	0	0	0	0	0	0	0	0	0	0	0
66	1	4	141	42.6	21.4275	29	0	80	100	8	12.97	16.89	15	24.5	13	4	1	0	0	0	0	0	0	0	0	0	3	0	0	0	0	0	0	0	0	0	0	0	0	0	0	0	0	0	1	0	0	0	0
65	1	2	160.3	68.6	26.6967	25	0	80	100	8	8.72	24.9	15	18	14	7	0	0	1	1	0	0	0	0	0	0	3	0	0	0	0	0	0	0	0	0	0	0	0	0	0	0	0	0	0	0	0	0	0
79	1	2	156	64.6	26.545	29	0	80	100	8	9.27	22.6	15	30	14	3	0	0	0	1	0	0	0	0	0	0	3	0	0	0	0	0	0	1	0	0	0	0	0	0	0	0	0	0	0	0	0	0	0
77	1	0	151.4	55.9	24.3871	17	0	80	80	1	10.5	22.4	15		14	7	1	0	0	0	0	1	0	0	0	0	3	0	0	0	0	0	0	1	0	0	0	0	1	0	1	0	0	0	0	0	0	0	0
71	1	2	152	50	21.6413	21	1	75	100	8	9.66	19.39	0	24	13	4	1	0	0	0	0	1	0	0	0	0		0	0	0	0	0	0	0	0	0	0	0	0	0	1	0	0	0	0	0	0	0	0
84	1	0	146	47.6	22.3306	16	0	60	100	8	11.89	18.1	15		12	10	0	0	0	1	1	0	0	0	0	0	2	0	0	0	0	0	0	0	0	0	0	0	0	0	0	0	0	0	0	1	0	1	0
75	1	2	145.8	43.3	20.3691	27	1	75	100	8	9.63	18.7	0	25	14	0	1	0	0	0	0	0	0	0	0	0	0	0	0	0	0	0	0	0	0	0	0	0	0	0	0	0	0	0	0	0	0	0	0
67	1	2				30	0	60	90	8	14.32	14.8	15		14	3	2	0	1	1	0	0	0	0	0	0	3	0	0	0	0	0	0	0	0	0	0	0	0	0	0	0	0	0	0	0	0	0	0
68	1	2	149.8	43.4	19.3404	26	0	80	100	8	7.99	19.8	40	25	10	3	0	0	1	1	0	0	0	0	0	0	4	0	0	0	0	0	0	0	0	0	0	0	0	0	0	0	0	0	0	0	0	0	0
76	1	2	134.7	53	29.2106	18	0		95	6	9.7	14	15		14	0	1	0	1	1	0	1	0	0	0	0	3	0	0	0	0	0	0	0	0	0	0	0	0	0	1	0	0	0	0	0	0	0	0
80	1	0	150	54.7	24.3111	21	0	80	85	4	14.32	17.39	30		14	8	1	0	1	1	0	1	0	0	0	0	3	0	0	0	0	0	0	0	0	0	0	0	0	0	0	0	0	0	0	0	0	0	0
70	1	4	146.6	54.3	25.2657	28	0	70	95	8	10.17	23.8	15	13.5	14	8	1	0	1	1	0	1	0	0	0	0	4	0	0	0	1	0	0	1	0	0	0	0	0	0	0	0	0	0	0	0	0	0	0
80	1	0	154.7	63.4	26.4916	22	0	100	100	8	14.99	16.89	15	22	14	8	2	0	0	0	0	1	0	1	0	0	1	0	0	0	0	0	0	1	0	0	0	0	0	0	0	0	0	0	0	0	0	0	0
65	1	4	159.6	71.6	28.1091	30	2	80	100	8	11.03	27.3	15	25	14	2	0	0	1	1	0	0	0	0	0	0	3	0	0	0	0	0	0	0	0	0	0	0	0	0	0	0	0	0	0	0	0	0	0
75	1	3	157.9	67	26.8727	26	0	70	100	7	10.31	16.1	15	25.6	12		1	0	1	1	0	0	0	1	0	0	3	0	0	0	0	0	0	0	0	0	0	0	0	0	0	0	0	0	0	0	0	0	0
70	1	5	150.5	49.3	21.7658	30	0	80	100	5	11	18.1	15	16	13	3	0	0	1	1	1	0	0	0	0	0	3	0	0	0	0	0	0	0	0	0	0	0	0	0	0	0	0	0	0	0	0	0	0
83	1	2	157.3	50	20.2075	21	0	70	100	8	11.17	26	15	22	12	7	0	0	0	1	0	0	0	0	1	0	2	1	0	0	0	0	0	0	0	0	0	0	0	0	0	0	0	0	0	0	0	0	0
68	1	4	153.4	74	31.45	27	0	85	100	8	9.28	21.3	15	27.5	14	7	1	0	1	1	0	0	1	0	0	0	2	0	0	0	0	0	0	0	0	0	0	0	0	0	0	0	0	0	0	0	0	0	0
76	1	2	153	56.1	23.9651	23	0	60	100	8	9.68	19.7	15	23.5	14	0	0	0	0	1	0	1	0	0	0	0	5	0	0	0	0	0	0	0	0	0	0	0	0	0	0	0	0	0	0	0	0	0	0
67	1	2	163.2	62.5	23.06	28	1	70	100	8	8.79	20.77	40		14	3	0	0	1	1	0	0	0	0	0	0	2	0	0	0	0	0	0	0	0	0	0	0	0	0	0	0	0	1	0	0	0	0	0
65	1	3	156	47	19.313	29	0	70	100	8	6.74	22.3	15	28.5	12	4	0	1	1	0	0	0	0	0	0	0	2	0	0	0	0	0	0	0	0	0	0	0	0	0	0	0	0	0	0	0	0	0	0
75	1	5	163.6	62.6	23.3888	30	1	70	100	8	9.98	15.5	15	29.5	14	6	1	0	1	1	0	0	0	0	0	0	3	0	0	0	0	0	0	0	0	0	0	0	0	0	0	0	0	0	0	0	0	0	0
74	1	4	153	46.1	19.6933	28	0	50	85	5		20	70		11	7	2	0	0	0	0	0	0	0	0	0	0	0	0	0	0	1	0	0	0	0	0	0	0	0	0	0	0	0	0	0	0	0	0
80	1	2	154	60	25.2994	26	0	60	100	8	8	25.5	15	32	14	0	0	0	1	0	0	0	0	0	0	0	1	0	0	1	0	0	0	1	0	0	0	0	0	0	0	0	0	0	0	0	0	0	0
66	1	4	161	60	23.1473	28	0	80	100	8	10.35	23.2	15	32	14	8	1	0	1	1	0	0	0	0	0	0	3	0	0	0	0	0	0	0	0	0	0	0	0	0	0	0	0	0	0	0	0	0	0
65	1	4	155	46.5	19.3548	30	0	70	100	7	8.2	24.73	15	26.33	12	3	1	0	1	1	0	1	0	0	0	0	2	0	0	0	0	0	0	0	0	0	0	0	0	0	0	0	0	0	0	0	0	0	0
79	1	5	155	48.5	20.1873	29	0	80	100	8	7.92	21.9	15	37.5	12	1	1	0	0	0	0	0	1	0	0	0	1	0	0	0	0	0	0	1	0	0	0	0	0	0	0	0	0	0	0	0	0	0	0
78	1	2	153.9	57.9	24.4456	29	2	70	100	7	11.23	27.8	15	20	14	5	0	0	1	1	0	0	0	0	0	0	3	0	0	0	0	0	0	0	0	0	0	0	0	0	0	0	0	0	0	0	0	0	0
80	1	0	154.1	58.7	24.7191	25	2		100	8	12.1	17	15		14	10	1	0	1	0	0	0	0	0	0	0	8	0	0	0	0	0	0	0	0	0	0	0	0	0	0	0	0	0	0	0	0	1	0
77	1	5	161.9	57.5	21.9368	29	0	80	100	8	11.75	22.7	15	15	13	0	0	0	0	0	0	0	0	0	0	0	0	0	0	0	0	0	0	0	0	0	0	0	0	0	0	0	0	0	0	0	0	0	0
65	1	2	155.6	53.1	21.9319	29	0	70	100	8	9.92	24.6	15	35	13	3	0	0	1	1	0	0	0	0	0	0	3	0	0	0	0	0	0	0	0	0	0	0	0	0	0	0	0	0	0	0	0	0	0
72	1	5	164.5	61.3	22.6532	30	0	60	100	8	8.69	21.9	15	27	13	5	0	0	1	1	0	0	0	0	0	0	2	0	0	0	0	0	0	0	0	0	0	0	0	0	0	0	0	0	0	0	0	0	0
76	1	2	156.1	58.8	24.1308	30	0	90	100	8	16.21	19	15		14	9	1	0	1	1	0	0	0	0	0	0	3	0	0	0	0	0	0	0	0	0	0	0	0	0	0	0	0	0	0	0	0	0	0
72	1	2	145	50	23.7812	25	1	80	90	3		22.9	65		14	3	2	0	0	1	0	0	0	0	1	0	2	1	0	0	0	1	0	1	0	0	0	0	0	0	0	0	0	0	0	0	0	0	0
69	1	3	150	68.7	30.5333	28	0	50	100	8	14.08	21.9	15	27	14	10	2	0	1	1	0	1	0	0	0	0	4	0	0	0	0	0	0	0	0	0	0	0	0	1	0	0	0	0	0	0	0	1	0
67	1	2	145.9	50.3	23.6297	21	0	70	100	8	10.59	18.5	15	22	13	0	0	0	1	0	0	0	0	1	0	0	2	0	0	0	0	0	0	0	0	0	0	0	0	0	0	0	0	0	0	0	0	0	0
75	1	0	156.6	69.8	28.46	15	3	60	90	4		21.7	40		13	0	2	0	0	1	0	0	0	0	0	0	2	0	0	0	0	0	0	0	0	0	0	0	0	0	0	0	0	0	0	0	0	0	0
72	1	2	147	53	24.5268	29	1	90	100	8	12.67	19.6	15	28	14	2	0	0	0	0	0	0	0	1	0	0	2	0	0	0	0	0	0	0	0	0	0	0	0	0	0	0	0	0	0	0	0	0	0
73	1	4	153.2	56.7	24.1583	30	2	75	95	8	7.76	19.3	15	23	14	4	0	0	0	1	0	1	0	0	0	0	3	0	0	0	0	0	0	0	0	0	0	0	0	0	0	0	0	0	0	0	0	0	0
67	1	2	156.1	75.4	30.9432	28	0	70	100	8	8.95	26.5	15	27	14	7	0	0	1	0	0	0	0	0	0	0	3	0	0	1	0	0	0	0	0	0	0	1	0	0	0	0	0	0	1	0	0	0	0
69	1	0	152	62	26.8352	20	0	100	100	7	11.64	26.5	0	17	14	2	0	0	1	1	0	0	1	0	0	0	1	0	0	0	0	0	0	0	0	0	0	0	0	0	0	0	0	0	0	0	0	0	0
66	1	2	154.6	64.4	26.9443	28	0	80	100	8	8.3	22.5	15	26	14	6	0	0	1	1	0	0	0	0	0	0	2	0	0	0	0	0	0	0	0	0	0	0	0	0	0	0	0	0	1	0	0	0	0
78	1	2	156.2	45.3	18.5668	18	1	80	100	8	12.5	20.1	15	18.5	10	4	1	0	1	1	0	0	0	0	0	0	4	0	0	0	0	1	0	0	0	0	0	0	0	0	0	0	0	0	0	0	0	0	0
75	1	2	147.2	53.5	24.691	24	0	80	100	7	8.72	26.4	15	21.5	14	9	1	0	1	1	0	0	0	0	0	0	1	0	0	1	0	0	0	0	0	0	0	0	0	0	0	0	0	0	0	0	0	0	0
69	1	5	157.7	74.1	29.7958	27	0	60	95	6	10.91	21.8	15	23	14	4	0	0	0	0	0	0	0	0	0	0	3	0	0	0	0	0	0	0	0	0	0	0	0	0	0	0	0	0	0	0	0	0	0
72	1	1	155	67	27.8876	27	0	70	100	6	7.43	24.4	15	18	14	3	1	0	1	1	0	0	0	0	0	0	2	0	0	0	0	0	0	0	0	0	0	0	0	0	0	0	0	0	0	0	0	0	0
69	1	2	152	49.3	21.3383	24	0		100	8	11.64	21.1	15	21	13	3	0	0	1	0	0	0	0	0	0	0	2	0	0	0	0	0	0	0	0	0	0	0	0	0	0	0	0	0	0	1	0	1	0
69	1	3	150.5	54.2	23.9291	28	0	80	100	8	8	20.7	0	15	14	3	2	0	0	1	0	0	0	0	0	0	0	0	0	0	0	0	0	0	0	0	0	0	0	0	0	0	0	0	0	0	0	0	0
69	1	2	158.6	56	22.26	22	0		100	8	9.58	20.93	15	36.67	13	3	1	0	0	0	0	0	0	0	0	0	0	0	0	0	0	0	0	0	0	0	0	0	0	0	0	0	0	0	0	0	0	0	0
76	1	2	165	78.8	28.944	23	0	50	100	8	11.2	27.7	15	15	13	7	2	0	1	1	0	0	1	0	0	0	3	0	0	0	0	0	0	0	0	0	0	0	0	0	0	0	0	0	0	0	0	0	0
77	1	0	153	72	30.7574	26	0	80	100	8	9.8	16.39	30		14	6	1	0	0	0	0	0	0	0	0	1	3	0	0	0	0	0	0	0	0	0	0	0	0	0	0	0	0	0	0	0	0	1	0
73	1	2	160.7	61.2	23.6984	28	0	90	95	8	9.72	18.23	55	29	14	5	0	0	1	1	0	1	0	0	0	0	2	0	0	0	0	0	0	0	0	0	0	0	0	0	0	0	0	0	0	0	0	0	0
68	1	2	151.2	61.5	26.9012	25	0	80	100	8	8.7	21.8	15	29	14	8	0	0	1	0	0	0	0	0	0	0	5	0	0	0	0	0	0	0	0	0	0	0	0	0	0	0	0	0	0	0	0	0	0
72	1	4	164.3	60.2	22.3008	19	0	60	100	8	9.7	23.1	15	23.5	13	0	0	0	0	0	0	0	0	0	0	0	0	0	0	0	0	0	0	0	0	0	0	0	0	0	0	0	0	0	0	0	0	0	0
67	1	2	142.7	64.9	31.8711	23	0	60	100	8	12.75	19.5	15	22	14	2	1	0	0	0	0	0	1	0	0	0	1	0	0	0	0	0	0	0	0	0	0	0	0	0	0	0	0	0	0	0	0	0	0
69	1	2	149.5	55.2	24.6977	29	0	85	100	7	7	24.4	15	29	14	6	0	0	1	1	0	1	0	0	0	0	2	0	0	0	0	0	0	0	0	0	0	0	0	0	1	0	0	0	0	0	0	0	0
76	1	0	155.4	59	24.4315	20	0	60	95	8	11.47	17.5	15	30	14	3	2	0	1	1	0	0	0	0	0	0	2	0	0	0	0	0	0	0	0	0	0	0	0	0	0	0	0	0	0	0	0	0	0
74	1	2	160	69	26.9531	26	0	50	95	8		20.3	40		14	0	2	0	0	1	0	0	1	0	0	0		0	0	1	0	0	0	1	0	1	0	0	1	1	0	0	0	0	0	1	0	0	0
74	1	2	151.8	58.1	25.2135	29	0	80	95	8	12.1	13.5	15	31	14	12	1	0	1	0	0	0	0	0	0	0	2	0	0	0	0	1	1	0	0	0	0	0	0	0	0	0	0	0	0	0	0	0	0
73	1	5	159	59	23.3377	29	0	70	100	7	9.63	18.8	15	28	14	2	0	0	1	1	0	1	0	0	0	0	1	0	0	0	0	0	0	0	0	0	0	0	0	0	1	0	0	1	0	0	0	0	0
78	1	4	149.1	54.5	24.5155	29	2	82	100	8	11.95	20.9	30	27.3	13	1	1	0	1	0	0	0	1	0	0	0		0	0	0	0	0	0	0	0	0	0	0	0	0	0	0	0	0	0	0	0	0	0
68	1	2	159	81	32.0399	30	0	80	100	8	6	26.3	15	32	14	1	0	0	1	0	0	0	1	0	0	0	1	0	0	0	0	0	0	0	0	0	0	0	0	0	0	0	0	0	0	0	0	0	0
80	1	1	144.1	39.1	18.8299	22	0	50	100	8	9.63	24.8	0		11	1	0	0	0	0	0	0	0	0	0	0	0	0	0	0	0	0	0	0	0	0	0	0	0	0	0	0	0	0	1	0	0	0	0
58	1	5	159.1	51.2	20.2269	30	1	65	100	8	12.22	21.1	15	29	10	7	1	0	0	1	0	1	1	0	0	0	3	0	0	0	0	0	0	0	0	0	0	0	0	0	0	0	0	0	0	0	0	0	0
67	1	4	160	75	29.2969	27	0	97	95	8	5.2	31.3	15	26	14	4	0	0	1	1	0	0	0	0	0	0	3	0	0	0	0	0	0	0	0	0	0	0	0	0	0	0	0	0	0	0	0	0	0
86	1	0	150	54.7	24.3111	19	0	80	100	5	12.7	14	30		14	8	1	0	1	1	0	0	1	0	0	0	5	0	0	0	0	0	0	0	0	0	0	0	1	0	0	0	0	1	0	0	0	0	0
83	1	2				23	0	60	100	8	12.79	19.2	25	13.5	14	7	1	0	1	1	0	1	1	0	0	0	3	0	0	1	0	0	0	0	0	0	0	0	0	0	0	0	0	1	0	0	0	0	0
76	1	3	154.8	51.2	21.3662	27	2	80	90	7	9.91	23.4	25	32.5	11	3	2	0	0	0	0	0	0	1	0	0	3	0	0	1	0	0	0	1	0	0	0	0	0	0	0	0	0	0	0	0	0	0	0
37	1	2	157	64	25.9645	27	0	70	100	8	8.98	24.4	15	26.2	14	12	0	0	1	1	0	0	0	0	0	0	3	0	0	0	0	0	0	0	0	0	0	0	0	0	0	0	0	0	0	0	0	0	0
71	1	2	156.3	57.6	23.5779	30	0	80	100	8	7.62	26.4	15	32	14	5	0	0	1	1	0	1	0	0	0	0	3	0	0	0	0	0	0	0	0	0	0	0	0	0	0	0	0	0	0	0	0	0	0
74	1	2	155.3	56.2	23.302	20	0		90	6	17.66	18.5	15	23	14	13	0	0	1	1	0	1	1	1	0	0	5	0	0	0	0	0	0	0	0	0	0	0	0	0	0	0	0	0	0	0	0	0	0
67	1	4	153.8	59.3	25.0693	30	1	60	100	8	11.05	24.3	15	28.5	14	1	0	0	1	1	0	0	0	0	0	0	1	0	0	0	0	0	0	0	0	0	0	0	0	0	0	0	0	0	0	0	0	0	0
65	1	3	149	50.2	22.6116	27	0	60	100	7	11.03	22.6	15	28.1	13	3	1	0	1	1	0	1	0	0	0	0	2	0	0	0	0	0	0	0	0	0	0	0	0	0	0	0	0	0	0	0	0	0	0
69	1	2	152.7	57.1	24.4883	16	0	90	100	4	14.78	15.3	30		14	5	2	0	1	1	0	0	1	1	0	0	4	0	0	0	0	0	0	0	0	0	0	0	0	0	0	0	0	0	0	0	0	0	0
77	1	2				29	1	60	80	7		15.8	50		14	5	2	1	0	1	0	0	0	0	0	0	2	0	0	0	0	0	0	0	0	0	0	0	0	0	0	0	0	0	1	0	0	0	0
78	1	3	142.4	43	21.2055	28	0	80	100	8	8	15.5	15	22	13	13	1	0	0	0	0	0	0	0	0	0	1	0	0	0	0	0	0	0	0	0	0	0	0	0	0	0	0	0	0	0	0	0	0
71	1	3	147	58	26.8407	29	1	70	90	8	19.67	22	25		14	12	1	0	1	0	1	0	0	0	0	0	5	0	0	0	1	0	0	0	0	0	0	0	0	0	0	0	0	0	1	0	0	0	0
66	1	2	155.6	57.1	23.584	26	0	70	100	8	9.45	16.3	15	25	13	4	0	0	1	0	1	0	1	0	0	0	4	0	0	0	0	0	0	0	0	0	0	0	0	0	0	0	0	0	0	0	0	0	0
72	1	3	151.6	66.5	28.935	30	0	80	90	5		18.89	30		12	5	0	0	1	1	0	1	0	0	0	0	3	0	0	0	0	0	0	0	0	0	0	0	0	0	0	0	0	0	0	0	0	0	0
75	1	2	146.6	65.4	30.4306	28	3	70	85	6	9.79	24.1	25	23	14	2	2	0	1	1	0	0	0	0	0	0	1	0	0	0	0	0	0	1	0	0	0	0	0	0	0	0	0	0	1	0	0	0	0
65	1	3	156.2	61.5	25.2065	26	0	60	100	8	10.31	20.5	15	28	14	7	0	0	1	0	0	0	0	0	0	0	1	0	0	0	0	0	0	0	0	0	0	0	0	0	0	0	0	1	0	0	0	0	0
69	1	2	150	59	26.2222	27	0	90	100	8	7.12	19.2	15	24.5	14	8	0	0	1	1	0	0	0	0	0	0	2	0	0	0	0	0	0	0	0	0	0	0	0	0	0	0	0	0	0	0	0	0	0
65	1	4	155	61	25.3902	30	0	90	100	8	6.97	23	15	26	14	4	0	0	1	1	0	0	0	0	0	0	3	0	0	0	0	0	0	0	0	0	0	0	0	0	0	0	0	0	0	0	0	0	0
78	1	2				19	0	60	90	8	19.98	19.8	10		10	0	2	0	0	0	0	0	0	1	0	0	1	0	0	0	0	0	0	0	0	0	0	0	0	0	0	0	0	0	0	0	0	0	0
70	1	5	154	56	23.6128	29	2	90	100	7	11.47	24.9	15	33.4	14	0	1	0	0	1	0	0	0	0	0	0	1	0	0	0	0	0	0	0	0	0	0	0	0	0	0	0	0	0	0	0	0	0	0
72	1	2	158	53	21.2306	28	0	90	100	6	9.36	17.2	15	22	13	8	0	0	1	1	0	0	0	0	0	0	2	0	0	0	0	0	0	0	0	0	0	0	0	0	0	0	0	0	0	0	0	0	0
69	1	4	160	75	29.2969	25	0	50	100	8	8.59	22	40	32	14	7	0	0	1	1	0	0	0	0	0	0	4	0	0	0	0	0	0	0	0	0	0	0	0	0	0	0	0	0	0	0	0	0	0
69	1	3	153.7	57.1	24.1707	27	2	60	100	8	13.7	21.5	15	32	12	2	1	0	0	1	0	1	0	0	0	0	1	0	0	1	0	0	0	1	0	0	0	0	0	0	0	0	0	0	0	0	0	0	0
74	1	0	145	49	23.3056	24	1	50	95	7	9.43	18.8	15	8	14	4	2	0	1	1	0	0	0	0	0	0	2	0	0	0	0	0	0	0	0	0	0	0	0	0	0	0	0	0	0	0	0	0	0
72	1	4	161.4	56.9	21.8426	30	3	70	100	8	8.15	19.5	15	30.7	11	8	1	0	1	1	0	0	0	0	0	0	4	0	0	0	0	0	0	0	0	0	0	0	0	0	0	0	0	0	0	0	0	0	0
79	1	2	157	66	26.7759	25	3	60	100	7	12.75	24	40	20.8	14	5	0	0	0	0	0	0	0	1	0	0	1	0	0	0	0	0	0	0	0	0	0	0	0	0	0	0	0	0	0	0	0	0	0
70	1	2	157	62	25.1532	18	0	80	90	8	9.72	18.8	15	20	14	9	0	0	1	1	0	1	0	0	0	0	4	0	0	1	0	0	0	0	0	0	0	0	0	0	0	0	0	0	1	1	0	1	0
63	1	2	152	60	25.9695	26	3	50	95	8		18.6	0		10	0	1	0	0	1	0	0	0	0	0	0	1	0	0	0	0	0	0	0	0	0	0	0	0	0	0	0	0	0	0	0	0	0	0
64	1	4	155	52.1	21.6857	29	1	90	100	8	10.26	20.3	15	30.6	11	3	1	0	0	1	0	0	0	0	0	0	1	0	1	0	0	0	0	1	0	0	0	0	0	0	0	0	0	0	0	0	0	0	0
77	1	5	153.7	63.9	27.0491	30	0	90	100	7	6.75	24.7	15	37	14	0	0	0	1	0	0	0	0	1	0	0	3	0	0	0	0	0	0	0	0	0	0	0	0	0	0	0	0	0	0	0	0	0	0
71	1	4	159.1	74	29.23	30	3	70	100	8	8.72	22.6	15	28	14	0	0	0	0	0	1	0	0	1	0	0	2	0	0	0	0	0	0	0	0	0	0	0	0	0	0	0	0	0	0	0	0	0	0
76	1	5	153.2	74.6	31.7849	30	0	80	95	8	11.28	24	15	22	14	3	0	0	0	1	0	0	0	0	0	0	2	0	0	0	0	0	0	0	0	0	0	0	0	0	0	0	0	0	0	0	0	0	0
73	1	3	150	55	24.4444	30	1	90	90	8	11	20.1	15	21	14	6	0	0	1	1	0	0	0	0	0	0	4	0	0	0	0	0	0	1	0	0	0	0	0	0	0	0	0	0	1	0	0	0	0
80	1	0	141.8	54.3	27.0052	19	2		85	4		19.6	30	19.6	12	11	2	0	0	1	0	1	0	0	0	0	2	0	0	0	0	0	0	0	0	0	0	0	1	0	0	0	0	0	0	0	0	1	0
78	1	5	146.9	57.4	26.5992	27	3	75	95	3	10.78	15.5	40	24.5	12	3	2	0	0	1	1	0	0	0	0	0	2	0	0	0	0	1	0	0	0	0	0	0	0	0	0	0	0	0	0	0	0	0	0
78	1	0	149.2	39	17.5197	23	1	60	100	8	12	22.4	15		10	2	0	0	0	0	0	0	0	0	0	0	0	0	0	0	0	0	0	0	0	0	0	0	0	0	0	0	0	0	0	0	0	0	0
68	1	3	158.5	50	19.9027	29	0	70	100	8	7.52	17.1	0	32	12	5	2	0	1	0	0	0	1	0	0	1	1	0	0	0	0	0	0	0	0	0	0	0	0	0	0	0	0	0	0	0	0	0	0
75	1	5	165	60	22.0386	29	2	85	100	8	10.04	23.8	15	20.5	13	4	0	0	1	1	0	0	0	0	0	0	2	0	0	0	0	0	0	0	0	0	0	0	0	0	0	0	0	1	0	0	0	0	0
85	1	0	153.9	73.4	30.9898	13	1		85	5		20.7	65		13	0	2	1	0	0	0	0	1	0	0	0	3	0	0	0	0	0	0	0	0	0	0	0	0	0	0	0	0	0	0	0	0	0	0
91	1	2	144.3	49.7	23.8684	24	2	70	75	2		16.5	65		13		2	0	0	0	0	1	0	1	0	0	2	0	0	0	0	0	0	0	0	0	0	0	0	0	0	0	0	0	0	0	0	0	0
65	1	4	153	47	20.0777	25	1	80	100	8	8.76	16.5	0	31.5	12	2	1	0	0	0	0	0	0	0	0	0	2	0	0	0	0	0	0	0	0	0	0	0	0	0	0	0	0	0	0	0	0	0	0
71	1	3	152.3	55.3	23.841	29	2	60	100	8	18.35	18.39	40	19	14	0	0	0	0	0	0	0	0	0	0	0	0	0	0	0	0	0	0	0	0	0	0	0	0	0	0	0	0	0	0	0	0	0	0
71	1	3	143.5	59	28.6516	30	0	80	100	8	9.7	19.7	15	26.2	14	5	0	0	0	1	0	0	0	0	0	0	2	0	0	0	0	0	0	0	0	0	0	0	0	0	0	0	0	0	0	0	0	0	0
81	1	2	157.3	62.9	25.421	28	0	80	95	6	15.25	22.6	40	22	14	6	0	0	1	1	1	0	1	0	0	0	3	0	0	0	0	0	0	0	0	0	0	0	0	0	0	0	0	0	0	0	0	0	0
73	1	0	155	80	33.2986	24	0	80	80	7	10	12.6	40		14	5	1	0	1	1	0	0	1	0	0	0	2	0	0	1	0	0	0	0	0	1	0	0	0	0	0	0	0	0	0	0	0	0	0
66	1	2	147.9	43.8	20.0234	23	0	90	100	8	7.98	20.8	40	28.17	40	2	0	0	0	0	0	0	0	0	0	0	0	0	0	0	0	0	0	0	0	0	0	0	0	0	0	0	0	0	0	0	0	0	0
65	1	2	155	47.9	19.9376	25	1	60	95	8	7.9	14.8	40	16	12	12	2	0	1	1	0	0	1	0	0	0	3	0	0	0	0	0	0	0	0	0	0	0	0	0	0	0	0	0	0	0	0	0	0
77	1	2	156	60	24.6548	24	0	80	90	5	17.19	18.87	15	31.5	14	9	0	0	1	1	0	0	0	0	0	0	2	0	0	0	0	0	0	1	0	0	0	1	0	0	0	0	0	0	1	0	0	0	0
71	1	2	151.6	46.5	20.2327	29	1	80	100	8	11.79	17.3	15	31.4	9		1	0	0	0	0	0	0	0	0	0	0	0	0	0	0	0	0	0	0	0	0	0	0	0	0	0	0	0	0	0	0	0	0
76	1	2	152.9	55	23.526	25	0	100	90	8	11.27	22.2	55		14	6	0	0	0	1	0	0	0	1	0	0	3	0	0	0	0	0	0	0	0	0	0	0	0	0	0	0	0	0	0	0	0	0	0
73	1	2	158.1	69.5	27.8049	28	0	60	90	8	12.97	22.7	15	17	14	0	0	0	0	0	0	0	0	0	0	0	2	0	0	0	0	0	0	0	0	0	0	0	0	0	0	0	0	0	0	0	0	0	0
69	1	3	153.4	71.4	30.3422	23	1	90	85	8	9.8	17	15		14	5	1	0	0	1	0	0	0	0	0	0	4	0	0	0	0	0	0	0	0	0	0	0	0	0	0	0	0	0	0	0	0	0	0
88	1	0	143.7	60.5	29.2983	17	1	60	90	3		12.2	40		14	19	2	0	0	1	0	1	1	0	0	0	3	0	0	0	0	0	0	0	0	0	0	0	1	0	0	1	0	0	0	0	0	1	0
82	1	4	144.4	45.1	21.6293	20	3	80	100	5	12.22	19.5	15	19	13	2	0	0	0	0	0	0	0	0	1	0	0	1	0	0	0	0	0	0	0	0	0	0	0	0	0	1	0	0	0	0	0	0	0
73	1	0	151.2	51.8	22.6582	21	1	60	100	8	13.63	21.4	15	21.5	13	7	0	0	0	1	1	0	0	0	0	0	2	0	0	0	0	0	0	0	0	0	0	0	0	0	0	0	0	0	0	0	0	0	0
79	1	0	148.7	53.4	24.1501	29	1	80	100	7	12.81	20.39	15		14	5	0	0	0	1	0	0	0	0	0	0	2	0	0	0	0	0	0	0	0	0	0	0	0	0	0	0	0	0	1	0	0	0	0
68	1	2	165.8	70.1	25.5005	28	0	60	100	8	16.26	29.3	40		14	12	1	0	1	0	1	0	1	0	0	0	2	0	0	0	0	0	0	1	0	0	0	0	0	0	0	0	0	0	1	0	0	1	0
78	1	2	151.5	40.8	17.776	20	0	60	100	7	13.52	19.39	25		10	0	0	0	0	1	0	0	0	0	0	0		0	0	0	0	0	0	0	0	0	0	0	0	0	0	0	0	0	0	0	0	0	0
76	1	4	151	54	23.6832	27	0	70	100	8	12.75	10.8	15	10.8	14	0	0	0	0	0	0	0	0	0	0	0	2	0	0	0	0	0	0	0	0	0	0	0	0	0	0	0	0	0	0	0	0	0	0
85	1	0	147.5	44.8	20.5918	17	0	75	90	5	21.7	13.7	30	9	12	5	2	1	1	1	0	0	0	0	0	0	4	0	0	0	0	0	0	0	0	0	0	0	0	0	0	0	0	0	0	0	0	0	0
77	1	0	145	50	23.7812	18	0	60	100	6	16.37	20.1	0	32	14	2	2	0	1	0	0	0	0	0	0	0	2	0	0	0	0	0	0	0	0	0	0	0	0	0	0	0	0	0	0	0	0	0	0
65	1	5	153	50	21.3593	30	0	90	100	8	11.2	22.6	15	19.5	13	2	1	0	0	1	0	0	0	0	0	0	2	0	0	1	0	0	0	0	0	0	0	1	0	0	0	0	0	0	0	0	0	0	0
69	1	4	155	58	24.1415	28	0	70	100	8	9.18	12.6	15	27	14	7	1	0	1	1	0	0	0	0	0	0	1	0	0	0	0	0	0	0	0	0	0	0	0	1	0	0	0	0	1	0	0	0	0
71	1	2	150.7	50.9	22.4126	28	1	70	95	8	11.84	23.1	25	32.7	11	3	1	0	1	0	0	0	0	0	0	0	1	0	0	0	0	0	0	0	0	0	0	0	0	0	0	0	0	0	0	0	0	0	0
76	1	0	155.8	47.1	19.4038	13	0		100	6	8.2	18.7	15		12	0	0	0	0	0	0	0	0	1	0	0	4	0	0	0	0	0	0	0	0	0	0	0	0	0	0	0	0	0	0	0	0	0	0
67	1	2				24	0	80	100	6	8	18.3	15		11	2	0	0	0	0	0	0	0	1	0	0		0	0	0	0	0	0	1	0	0	0	0	0	0	0	0	0	0	0	0	0	0	0
71	1	2	159.5	57.6	22.6413	30	0	70	100	8	12.64	25.97	15	27	11	14	2	0	0	0	0	0	0	0	0	0	0	0	0	1	0	0	0	1	0	0	0	0	0	1	0	0	0	0	1	0	0	0	0
70	1	2	155.5	63.2	26.137	21	1	70	95	8	10.39	24.8	25	25	14	6	0	0	1	0	0	0	0	0	0	0	4	0	0	0	0	0	0	0	0	0	0	0	0	0	0	0	0	0	0	0	0	0	0
75	1	5	153.7	35.8	15.1543	29	0	90	100	8	8.42	19	15	21.5	11	5	0	0	0	0	0	1	0	0	0	0	1	0	0	0	0	0	0	0	0	0	0	0	0	0	0	0	0	0	0	0	0	0	0
66	1	4	160.3	63.2	24.5952	30	0	85	100	8	8.2	25.4	15	30	14	0	0	0	0	0	1	0	0	0	0	0	1	0	0	0	0	0	0	0	0	0	0	0	0	0	0	0	0	0	0	0	0	0	0
67	1	2	154	65	27.4077	22	0	75	100	8	10.33	25.5	15	25	12	4	0	0	1	0	0	0	0	0	0	0	1	0	0	0	0	0	0	0	0	0	0	0	0	0	0	0	0	0	0	0	0	0	0
64	1	3	151.5	58.9	25.662	29	1	80	95	8	16.1	19.7	40	32.5	12	2	1	0	0	1	1	1	0	0	0	0	3	0	0	0	0	0	0	0	0	0	0	0	0	0	0	0	0	0	0	0	0	0	0
76	1	4	150	51	22.6667	23	0	90	95	6	8.64	19.5	0	17	13	0	0	0	1	0	0	0	0	0	0	0	1	0	0	1	0	0	0	0	0	0	0	0	0	0	0	0	0	0	1	0	0	0	0
67	1	3	150	61	27.1111	28	0	82	100	8	8.15	24.9	0	33	14	0	1	0	0	0	0	0	0	0	0	0	1	0	0	0	0	0	0	0	0	0	0	0	0	0	0	0	0	0	0	0	0	0	0
87	1	0	157	59	23.9361	14	0		80	6			40		14	8	1	0	1	1	0	1	0	0	0	0	3	0	0	1	0	0	1	0	1	0	0	0	0	0	1	0	0	0	0	1	0	0	0
72	1	2	152	63	27.268	22			95	6	9.6	17.6	15		14	5	2	0	1	1	0	0	0	0	0	0	3	0	0	0	0	0	0	0	0	0	0	0	0	0	0	0	0	0	0	0	0	0	0
81	1	2				20	0	97	85	0		16.7	30		14	1	2	0	0	1	0	0	0	1	0	0	2	0	0	0	0	0	0	0	0	0	0	0	0	0	0	0	0	0	0	0	0	0	0
66	1	5	157.1	53	21.4745	28	0	85	100	8	8.84	26.6	15	41.2	10	3	1	0	0	1	0	0	0	0	0	0	1	0	0	0	0	0	0	1	0	0	0	0	0	0	0	0	0	0	0	0	0	0	0
78	1	2	165.2	64.3	23.5608	19	1		80	4		18.3	25		14	11	2	0	0	1	0	1	0	1	0	0	4	0	0	1	0	0	1	0	0	0	0	1	1	1	0	0	0	1	0	0	0	0	0
68	1	2	155	52	21.6441	25	1	60	100	8	9.71	20	15	24.5	13	3	0	0	0	1	0	0	0	0	0	0	1	0	0	0	0	0	0	0	0	0	0	0	0	0	0	0	0	0	0	0	0	0	0
69	1	1	155	70.5	29.3444	23	0	80	100	6	16.32	28	15		14	6	1	0	0	0	0	0	0	0	0	0	1	0	0	0	0	0	0	0	0	0	0	0	0	0	0	0	0	0	0	0	0	0	0
72	1	5	155	53	22.0604	25	2	70	100	8	15.5	28.77	0	33.2	13	3	1	0	1	0	0	0	0	1	0	0	1	0	0	0	0	0	0	0	0	0	0	0	0	0	0	0	0	0	0	0	0	0	0
84	1	3	148.1	49.4	22.5225	24	0	70	95	5	9.24	14.3	15		13	3	2	0	1	1	0	0	0	0	0	0	2	0	0	0	0	0	0	0	0	0	0	0	0	0	0	0	0	0	0	0	0	0	0
76	1	2	150	56	24.8889	24	0	50	95	8	17.35	15.3	40	24.4	14	8	2	0	1	1	0	1	1	0	0	0	4	0	0	0	0	0	0	0	0	0	0	0	0	0	0	0	0	0	0	0	0	0	0
65	1	4	152.5	48.1	20.6826	24	0	80	95	5	9.82	24.93	0	30	9	1	1	0	0	1	0	1	0	1	0	0	1	0	0	0	0	0	0	0	0	0	0	0	0	0	0	0	0	0	0	0	0	0	0
72	1	0	161	79	30.4772	21	0	90	100	7	11.03	18.3	15	20	14	2	0	0	1	1	0	1	0	0	0	0	2	0	0	0	0	0	0	0	0	0	0	0	0	0	0	0	0	0	0	0	0	0	0
82	1	0	150.7	62.3	27.43	14	0	90	90	6	18	12.53	25		14	6	2	0	1	1	0	0	0	0	0	0	3	0	0	0	0	0	0	0	0	0	0	0	0	0	0	0	0	0	0	0	0	0	0
72	1	3	148.4	59.7	27.1086	24	0	60	95	8	17.19	19.3	15	20.5	14	4	1	0	1	1	0	0	1	0	0	0	3	0	0	0	0	0	0	0	0	0	0	0	0	0	0	0	0	0	0	0	0	0	0
71	1	4	157	57	23.1247	26	0	90	100	8	6.72	21.3	15	29	14	3	0	0	1	1	0	0	0	0	0	0	2	0	0	0	0	0	0	0	0	0	0	0	0	0	0	0	0	0	0	0	0	0	0
68	1	5	150	49	21.78	30	0	80	100	8	8.2	20.6	15	22.5	13	8	0	0	1	0	0	0	0	0	0	0	3	0	0	0	0	0	0	0	0	0	0	0	0	0	0	0	0	0	0	0	0	0	0
74	1	0	147.2	71.4	32.9521	21	0	85	100	8	9.24	15.1	0	21	14	3	2	0	0	0	0	0	0	0	0	0	1	0	0	0	0	0	0	0	0	0	0	0	0	0	1	0	0	0	0	0	0	0	0
79	1	0	147	47	21.88	23	5	50	75	8	19	10.5	40	12	14	11	2	1	0	1	0	1	1	0	0	1	2	0	0	0	0	0	0	1	0	0	0	0	0	0	0	0	0	0	0	0	0	0	0
67	1	4	157.3	62.7	25.3402	28	0	98	100	8	7	22.2	15	25	14	6	0	0	1	1	0	0	0	0	0	0	5	0	0	0	0	0	0	0	0	0	0	0	0	0	0	0	0	0	0	0	0	0	0
85	1	2	148	58	26.4792	24	1	50	95	6		13.2	40		12	13	2	0	0	1	0	1	1	0	1	0	1	1	0	0	0	0	0	1	0	0	0	0	0	0	1	0	0	0	0	0	0	0	0
75	1	3	158.1	57.6	23.044	26	0	70	100	8	10.01	21.3	15		14	5	0	0	1	1	0	0	0	1	0	0	8	0	0	0	0	0	0	0	0	0	0	0	0	0	0	0	0	0	0	0	0	1	0
85	1	2	151.8	30.8	13.37	13	0	100	100	2	16	10.57	15		11	0	1	1	0	0	0	0	1	1	0	0	2	0	0	0	0	0	0	0	0	0	0	0	0	0	0	0	0	0	0	0	0	0	0
66	1	2	146.8	55.2	25.6146	30	0	80	100	8	8.34	16.89	15	23.5	14	5	1	0	1	0	0	0	1	0	0	0	6	0	0	0	0	0	0	1	0	0	0	0	0	0	0	0	0	0	0	0	0	0	0
66	1	5	163.6	57.9	21.6328	30	0	90	100	8	9.6	17.89	15	30	13	3	1	0	1	1	1	0	0	0	0	0	4	0	0	0	0	0	0	1	0	0	0	0	0	0	0	0	0	0	0	0	0	0	0
81	1	3	149	51.8	23.3323	28	0	60	95	8	11.78	14.6	15	19	14	3	1	0	0	1	0	0	0	1	0	0		0	0	0	0	0	0	0	0	0	0	0	0	0	0	0	0	0	0	0	0	0	0
79	1	2	145.6	45.6	21.5101	14	1	50	90	4	26	14	40		11	5	2	0	1	1	0	0	0	1	0	0	3	0	0	0	0	0	0	0	0	0	0	0	0	0	0	0	0	0	0	0	0	0	0
65	1	4	156	73.9	30.3665	29	0	50	100	8	13.2	8.07	15	16	14	12	2	0	1	1	0	0	0	0	0	0	2	0	0	0	0	0	0	0	0	0	0	0	0	0	0	0	0	0	1	0	0	0	0
68	1	4	157	62	25.1532	29	0	80	100	7	9.4	19.1	15	21.33	14	4	1	1	0	1	0	0	0	0	0	0	1	0	0	0	0	0	0	1	0	0	0	0	0	0	0	0	0	0	1	0	0	0	0
68	1	4	153	56.9	24.3069	30	3	80	100	8	8.52	12.5	15		14	9	0	0	1	1	0	0	1	0	0	0	2	0	0	0	0	0	0	0	0	0	0	0	0	0	0	0	0	0	0	0	0	0	0
73	1	5	154.5	52.3	21.9101	21	0	80	100	8	12.96	17	30	32.1	11	0	1	0	1	0	0	0	0	1	0	0	2	0	0	0	0	0	0	0	0	0	0	0	0	0	0	0	0	0	0	0	0	0	0
68	1	2	165	58	21.3039	30	0	80	100	8	13.3	23.5	15	23	13	6	0	0	1	1	0	0	1	0	0	0	2	0	0	0	0	0	0	0	0	0	0	0	0	0	0	0	0	0	0	0	0	0	0
65	1	3	156.7	51.8	21.0956	30	0	100	100	6	9.92	24	15	28.4	12	9	1	0	1	0	0	0	0	0	0	0	3	0	0	0	0	0	0	0	0	0	0	0	0	0	0	0	0	0	0	0	0	0	0
70	1	0	154	69	29.0943	24	1	80	100	6		19.89	40	16.6	9	9	2	0	1	1	0	0	1	1	0	0		0	0	0	0	0	0	0	0	0	0	0	0	0	0	0	0	0	0	0	0	0	0
72	1	2	156.8	67.5	27.45	27	1	100	100	7	9	14.8	0	9	14	4	1	0	0	0	1	0	0	0	0	0	1	0	0	0	0	0	0	0	0	0	0	0	0	0	0	0	0	0	0	0	0	0	0
77	1	2	146.6	72.9	33.9203	28	0	80	100	8	13.23	19	65	19	14	6	0	0	1	1	0	1	0	0	0	0	1	0	0	0	0	1	0	0	0	0	0	0	0	0	0	0	0	0	0	0	0	0	0
84	1	1	147	41.7	19.2975	28	0	80	100	8	15.85	16.6	15	24	12	1	1	0	0	1	0	0	0	0	0	0	2	0	0	0	0	0	0	0	0	0	0	0	0	0	0	0	0	0	0	0	0	0	0
76	1	5	152	54	23.37	28	0	80	95	8	18	17.03	15		14	2	2	0	1	0	0	0	0	0	0	0		0	0	0	0	0	0	0	0	0	0	0	0	0	0	0	0	0	0	0	0	0	0
70	1	4	157.9	46.6	18.6905	30	4	25	80	1		15.3	65		8	6	0	0	0	1	0	1	0	0	0	0	2	0	0	0	0	0	0	0	0	0	0	0	0	0	0	0	0	0	1	0	0	0	0
83	1	2	157	52.8	21.4207	25	1	80	100	7	9.21	19.3	0	25	14	0	0	0	0	1	0	1	1	1	0	0	0	0	0	0	0	0	0	0	0	0	0	0	0	0	0	0	0	0	0	0	0	0	0
74	1	2	155	64	26.6389	25	0	80	100	5	9.01	20.8	15	25.6	14	2	1	0	0	1	1	0	0	1	0	0	3	0	0	0	0	0	0	0	0	0	0	0	0	0	0	0	0	0	0	1	0	0	0
73	1	3	150.3	58.5	25.8963	29	0	60	90	8	14.33	23.3	65	29	14	9	2	0	0	1	0	1	0	0	0	1	3	0	0	0	0	0	0	0	0	0	0	0	0	0	0	0	0	0	0	1	0	0	0
77	1	5	161.6	51.4	19.6825	25	0	90	100	8	10.21	22.3	15	38	12	4	0	0	0	1	0	1	0	1	0	0	3	0	0	0	0	0	0	0	0	0	0	0	0	0	0	0	0	1	0	0	0	0	0
71	1	5	152	68	29.4321	28	0	80	100	8	14.31	15.57	15		14	1	2	0	0	0	0	0	0	0	0	0	0	0	0	0	0	0	0	0	0	0	0	0	0	0	0	0	0	0	0	0	0	0	0
85	1	3	150.4	48.9	21.62	26	0	80	100	7	12	21.1	15	18.83	12	8	1	0	1	1	0	1	1	0	0	0	2	0	0	0	0	0	0	0	0	0	0	0	0	0	0	0	0	0	0	0	0	0	0
69	1	0	155.2	51.3	21.2978	16	0	100	100	8	13.6	17.39	15	26.5	13	6	1	0	1	1	0	0	0	0	0	0	2	0	0	0	0	0	0	0	0	0	0	0	0	0	0	0	0	0	0	0	0	0	0
73	1	5	154	58	24.4561	29	0	80	100	8	6.88	22.6	15	23	14	5	1	0	0	1	0	0	0	0	0	0	1	0	0	0	0	0	0	0	0	0	0	0	0	0	0	0	0	0	1	0	0	0	0
68	1	2	156.3	73.6	30.1273	28	0	75	100	8		27.3	15		14	7	0	0	1	0	0	0	0	0	0	0	2	0	0	0	0	0	0	0	0	0	0	0	0	0	0	0	0	0	0	0	0	0	0
65	1	4	163	88	33.1213	29	2	80	100	8	11.12	22.37	15	24	14	3	0	0	0	1	0	0	0	0	0	0	1	0	0	0	0	0	0	0	0	0	0	0	0	0	0	0	0	0	0	0	0	0	0
67	1	1	150.2	46.2	19.212	22	1	60	90	4	18	8.17	15		12	11	2	0	0	1	1	0	0	0	0	0	3	0	0	0	0	0	0	0	0	0	0	0	0	0	0	0	0	0	0	0	0	0	0
72	1	5	153.2	53.9	22.9653	28	1	80	100	6	10.22	16.7	40	20	13	2	1	0	1	1	0	0	0	0	0	0	3	0	0	0	0	0	0	0	0	1	0	0	0	0	0	0	0	0	0	1	0	0	0
73	1	3	144.2	39	18.7557	29	0	80	100	7	8.88	13.8	15	28.9	11	10	2	0	1	1	0	0	0	0	0	0	3	0	0	0	0	0	0	0	0	0	0	0	0	0	0	0	0	0	0	1	0	0	0
75	1	2	152	78.5	33.9768	20	2	80	90	5	12.57	22.2	15	31.5	14	2	0	0	0	1	0	0	0	0	0	0	0	0	0	0	0	0	0	0	0	0	0	0	0	0	0	0	0	0	1	0	0	0	0
79	1	2	140	50	25.51	24	1	35	90	3	20	19.79	15		12	7	2	0	1	1	0	0	1	0	0	0	3	0	0	1	0	0	1	0	0	0	0	0	0	1	0	0	0	0	1	0	0	0	0
70	1	2	151.1	57	24.9658	30	3	50	100	8	11.27	17.5	15		14	11	1	0	0	1	0	1	1	0	0	0	3	0	0	0	0	0	0	0	0	0	0	0	0	0	0	0	0	0	0	0	0	0	0
84	1	5	151	65	28.5075	27	0	70	100	8	8.44	22.5	15	42	14	4	0	0	0	1	0	1	0	0	0	0	1	0	0	0	0	0	0	0	0	0	0	0	0	0	0	0	0	0	1	0	0	0	0
71	1	0	154.2	73.3	30.8273	17	1	60	100	4	15.92	21	15	23	14	7	2	0	0	1	0	0	0	0	0	0	1	0	0	0	0	0	0	0	0	1	0	0	0	0	0	0	0	0	0	0	0	0	0
71	1	3	156	50	20.5457	27	1	95	100	8	10.45	26.87	0	37.83	11	5	1	0	1	1	0	0	0	0	0	0	2	0	0	0	0	0	0	0	0	0	0	0	0	0	0	0	0	0	0	0	0	0	0
86	1	1	147.4	42.9	19.7452	24	3	50	100	8	16.6	12.9	65	18.4	11	7	2	0	0	1	0	1	0	0	1	0	0	1	0	0	0	0	0	0	0	0	1	0	0	0	1	0	0	0	0	0	0	0	0
74	1	2	146.1	56	26.2354	28	0	85	100	7	11.72	22.7	15	38	14	12	0	0	0	1	1	1	0	1	0	0	4	0	0	0	0	0	0	0	0	0	0	0	0	0	0	0	0	0	0	1	0	0	0
86	1	5	150	53	23.5556	28	1	70	95	4	11	14.6	15	13	14	3	4	1	1	1	0	0	0	0	0	0	2	0	0	0	0	0	0	1	1	0	0	0	0	0	0	0	0	0	0	0	0	0	0
74	1	2	166	53	19.2336	30	1	50	90	6	22.75	14	65	19	10	11	3	0	0	1	0	1	0	0	1	0	2	1	0	1	0	0	0	0	0	0	0	0	0	0	1	1	0	0	0	0	0	0	0
78	1	4	142.7	51.2	25.1433	26	1	60	90	5	21.62	16.6	25		14	6	3	0	0	0	0	1	0	1	0	0	2	0	0	0	0	0	0	0	0	0	1	0	0	0	0	0	0	0	0	0	0	0	0
94	1	2				12	1		55	0		8.1	50		8	6	4	0	0	1	1	0	0	0	0	0	3	0	0	0	0	0	0	0	0	0	0	0	0	0	0	0	0	0	0	0	0	0	0
69	1	3	151.6	45.2	19.6671	27	2	70	90	7	12.84	16.89	15	25	12	10	2	0	0	1	0	1	1	0	0	0	4	0	0	1	0	0	0	0	0	0	0	0	0	0	0	0	0	0	0	1	0	0	0
82	1	2	153	46	19.6506	15	0	95	100	5	12.75	11.4	158	22	11	10	2	0	1	1	0	0	0	1	0	0	5	1	0	0	0	0	0	0	0	0	0	0	0	0	0	0	0	0	0	0	0	0	0
73	1	4	145	58.4	27.7765	30	4	60	80	3	26.38	18.6	50		10	8	3	0	1	1	0	0	0	0	0	0	3	0	0	1	0	0	0	0	0	0	0	0	0	0	0	0	0	0	0	0	0	0	0
84	1	3	153.6	47.6	20.1755	16	1	60	65	1		8.6	65		12	10	3	0	0	1	0	0	0	1	0	0	3	0	1	0	0	1	0	0	0	1	0	0	0	1	0	0	0	0	0	0	0	1	0
75	1	3	166.1	60.7	22.0014	30	3	30	100	8	10.27	15	40	17.5	9	10	3	0	1	0	0	0	0	0	0	0	4	0	0	1	0	0	0	0	0	0	0	0	0	0	0	0	0	0	0	0	0	0	0
83	1	2				20	2	50	50	1		8	25		11	7	3	0	1	1	0	0	0	0	0	0	2	0	0	0	0	0	0	0	0	1	0	0	0	0	0	0	0	0	0	0	0	1	0
76	1	2	149.1	69.6	31.3079	16	1	70	60	1		9.1	75		12	14	3	0	1	1	1	0	1	0	0	0	4	0	0	1	0	1	0	0	0	1	0	0	1	1	0	0	0	0	0	1	0	0	0
69	1	1	151	50.9	22.3236	28	2	50	100	7	7	15.5	15	28	14	3	3	0	0	1	0	0	0	0	1	0	1	0	0	0	0	0	0	0	0	0	0	0	0	0	0	0	0	1	0	0	0	0	0
79	1	2	164	53	19.7055	26	1	30	100	8	10	17.39	15	28	12	3	2	0	0	1	0	1	1	1	0	0	3	0	0	0	0	0	0	0	0	0	0	0	0	0	1	0	0	0	0	0	0	0	0
79	1	5	151	56.5	24.7796	30	3	50	90	4	11.07	13.1	15		12	14	3	0	0	1	0	0	0	0	0	0	2	1	0	0	0	0	0	0	0	0	0	0	0	0	0	0	0	0	1	0	0	0	0
71	1	5	151	51.5	22.5867	24	0	90	100	8	13.56	17.63	0		13	0	3	0	0	0	0	0	0	0	0	0	0	0	0	0	0	0	0	0	0	0	0	0	0	0	0	0	0	0	0	0	0	0	0
80	1	0	146.6	48	22.3343	17	1	80	95	7	15.72	16.89	30	19.8	12		4	0	0	1	0	0	0	1	0	0	3	0	0	0	0	0	0	0	0	0	0	0	0	0	0	0	0	0	0	0	0	0	0
82	1	2	141	37	18.6107	13	2	100	95	3	26	8.5	50		9	6	4	0	0	1	0	0	1	1	0	1	2	0	0	0	0	0	0	0	0	0	0	0	0	0	0	0	0	0	0	0	0	0	0
86	1	4		51					0	0			15		6	11	4	0	0	0	0	0	1	0	0	0	3	0	0	1	0	0	0	0	0	0	0	0	1	0	0	0	0	0	0	1	0	0	0
79	1	0	146.8	74.6	34.6168	27	2	50	80	2	26.03	15.6	35		13	10	4	0	1	1	0	0	1	0	0	0	3	0	0	0	0	0	0	0	0	0	0	0	0	0	0	0	0	0	0	0	0	0	0
79	1	2	161.7	68.7	26.2746	10	0	80	100	1	13.7	21.6	50		12	7	3	1	1	1	0	1	0	1	0	0	5	0	0	0	0	0	0	0	0	0	0	0	0	0	0	0	0	0	0	1	0	0	0
75	1	5				7	4	50	20	0	41.14	0	65		7	4	5	1	1	0	0	0	0	1	0	0	2	0	0	0	0	0	0	1	0	0	0	0	0	0	0	0	0	0	0	0	0	0	0
77	1	0	151.8	53.6	23.2606	8			90	1	16.89	11.1	40	12	13	2	4	0	1	1	0	1	1	1	0	1	2	0	0	0	0	0	0	0	0	0	0	0	0	0	0	0	0	0	0	0	0	0	0
68	1	5	168	68	24.093	28	3	40	100	6	14.72	20.2	25	17.5	13	4	3	0	1	0	0	0	0	0	1	0	2	1	0	0	0	0	0	0	0	0	0	0	0	0	0	0	0	0	0	0	0	0	0
88	1	4	149	54.3	24.4584	28	0	70	80	5	37.95	8.8	65	17	14	5	4	0	0	1	0	1	0	0	1	0	1	1	0	0	0	0	0	0	1	0	0	0	0	0	0	0	0	0	0	0	0	0	0
81	1	0	157.9	72.2	28.9583	20	0	50	90	7		19.89	15		14	10	3	0	1	1	1	1	1	0	0	0	6	0	0	1	0	0	0	0	0	0	0	0	0	0	0	0	0	0	0	1	0	0	0
85	1	3	144.9	45.4	21.6232	21	0	70	100	7	17.72	9.8	40		11		3	0	1	1	0	0	1	0	0	0	2	0	0	0	0	0	0	0	0	0	0	0	0	0	0	0	0	0	0	0	0	0	0
81	1	2	155.3	50.4	20.8972	29	2	80	100	1	15.25	25.6	25		8	3	2	0	1	1	0	1	0	0	0	0	3	0	0	0	0	0	0	0	0	0	0	0	0	0	0	0	0	0	0	0	0	0	0
91	1	0	151.2	43.9	19.2026	17	1		85	4		6.9	40		12	3	4	0	0	1	0	0	0	0	0	0	2	0	0	1	0	0	0	1	0	0	0	1	0	0	0	0	0	0	0	0	0	0	0
80	1	0				18	0	50	100	6	15.6	16.32	30	15.17	11		3	0	1	1	0	0	0	0	1	0	2	0	0	0	0	0	0	0	0	0	0	0	0	0	0	0	0	0	0	0	0	0	0
69	1	3	145	53	25.2081	27	2	60	100	8	10	14.5	30	15	13	8	4	0	0	1	0	0	0	0	0	0	1	0	0	0	0	0	0	0	0	0	0	0	0	0	0	0	0	0	0	1	0	0	0
90	1	0				15	1	60	75	1		5.9	65		11	6	3	0	0	1	1	1	1	1	0	0	3	0	0	0	0	0	0	0	0	0	0	0	0	0	0	0	0	0	0	0	0	0	0
80	1	4	155.9	66.5	27.3608	26	0	90	95	8	10.02	16.3	10	28.5	14	1	2	0	0	0	0	0	0	1	0	0	1	0	0	0	0	0	0	0	0	0	0	0	0	0	0	0	0	0	0	0	0	0	0
87	1	5	139.7	52.8	27.0546	21	3	70	85	3	20.4	11	80	25	12	3	4	0	0	1	0	1	0	1	0	0	0	0	1	0	0	1	0	0	0	0	0	0	0	0	1	0	0	0	0	0	0	0	0
65	1	2	152	59	25.5367	28	1	50	100	8	9.57	15	0	16	9	1	4	0	0	0	0	0	0	0	0	0		0	0	0	0	0	0	0	0	0	0	0	0	0	0	0	0	0	0	0	0	0	0
83	1	3	155	54	22.4766	25	3	100	55	2		8.6	60		6	11	5	1	1	1	0	0	1	0	0	1	8	1	1	1	0	0	0	0	0	0	0	0	1	0	0	0	0	0	0	1	0	0	0
72	1	5	151	54	23.6832	5			30	0		7.4	65		10	10	4	1	1	1	1	0	1	0	0	0	7	0	0	1	0	0	0	0	0	1	0	0	1	1	0	0	0	0	0	1	0	0	0
70	1	3	157.6	45.5	18.3189	27	3	50	100	8	13	9.4	15	17	11	3	4	0	0	0	0	1	0	0	0	0		0	0	0	0	0	0	1	0	0	0	0	0	0	0	0	0	0	0	0	0	0	0
78	1	2	159.6	62.5	24.5366	22	3	60	95	6	11.6	17.2	30	17.2	13	5	4	0	0	0	0	0	0	1	0	0	2	0	0	0	0	0	0	0	0	0	0	0	0	0	0	0	0	1	0	0	0	0	0
74	1	2	145.3	43.5	20.6043	14	2	70	100	6	16.54	12	25	18.5	11	0	4	0	0	0	0	0	0	1	0	0	2	0	0	0	0	0	0	0	0	0	0	0	0	0	0	0	0	0	0	0	0	0	0
89	1	2	146.3	48.5	22.6596	15	1	60	70	0		10.4	40		11	6	4	0	1	1	0	1	1	0	0	0	4	0	0	0	0	0	0	0	0	0	0	0	0	0	0	0	0	0	0	0	0	0	0
88	1	3	148	56	25.5661	21	4	80	90	3	26.54	7.9	40	13	14	15	4	0	1	1	0	0	1	0	0	0	3	0	0	0	0	0	0	0	0	0	0	0	0	0	0	0	0	0	0	0	0	0	0
81	1	0	140.3	58	29.4654	17	1	60	50	1		6	90		11	7	4	0	0	1	0	1	0	0	0	0	2	0	0	0	0	0	0	0	0	0	0	0	1	1	0	0	0	0	0	0	0	0	0
73	1	5	145	47.8	22.7348	20	0	93	100	6	11.7	12.8	15	25.5	13	7	3	0	1	1	0	0	0	1	0	0	2	0	0	0	0	1	0	0	0	0	0	0	0	0	0	0	0	0	0	0	0	0	0
81	1	0	151	46	20.1746	16	0	70	65	1	20.16	14.8	50	21	9	7	5	0	1	1	0	0	0	0	0	0	5	0	0	0	0	0	0	0	0	0	0	0	0	0	0	0	0	0	0	1	0	1	0
74	1	4				29	2	60	80	7	21	12.6	25		14	1	4	0	0	0	0	0	0	0	0	0	0	0	0	0	0	0	0	0	0	0	0	0	0	0	0	0	0	0	0	0	0	0	0
78	1	3	149.4	31.3	14.0231	22	5	30	85	4	17.85	14.3	15	18.8	6	4	5	0	1	1	0	1	0	0	0	0	2	0	1	0	0	0	0	0	0	0	0	0	0	0	0	0	0	0	0	0	0	0	0
66	1	5	168.3	83.4	29.4441	29	0	80	100	8	11.27	12.1	40	34	14	7	2	0	1	0	0	0	0	0	0	0	2	0	0	0	0	0	0	0	0	0	0	0	0	0	0	0	0	0	0	0	0	0	0
68	1	2	153	52	22.2137	24	3	85	95	8	13.58	22.2	15		13	10	3	0	1	1	0	0	1	0	0	0	2	0	0	0	0	0	0	1	0	0	1	0	0	0	0	0	0	0	0	1	0	0	0
83	1	4	147.8	53	24.262	16	0	80	95	3	24.65	12.2	55		13	7	3	0	0	1	0	1	0	1	0	0	2	0	0	0	0	0	0	1	0	0	0	0	0	0	0	0	0	0	0	0	0	0	0
77	1	2	156.2	55	22.5424	27	1	50	95	8	17.25	9.1	25	22	13		4	0	1	0	0	0	0	0	0	0	2	0	0	0	0	0	0	0	0	0	0	0	1	0	0	0	0	0	0	0	0	0	0
83	1	2				14	1	60	25	0		7	15		11	5	5	1	0	1	0	0	1	1	0	0	2	0	0	0	0	0	0	0	0	0	0	0	0	0	0	0	0	0	0	0	0	0	0
67	1	4	157	62	25.1532	29	3	60	100	6	12.06	23.2	15	21.5	12	2	3	0	1	1	0	0	1	0	1	0	2	0	0	0	0	0	0	0	0	0	0	0	0	0	0	0	0	0	0	0	0	0	0
65	1	5	155	58	24.1415	26	2	90	95	6	13.44	11.7	15	17.7	10		4	0	0	0	0	0	0	0	0	0	0	0	0	0	0	0	0	1	0	0	0	0	0	0	0	0	0	0	0	0	0	0	0
75	1	3	145	40	19.025	25	0	60	100	4	15	11.7	15		12	16	5	0	1	0	0	1	0	0	0	1	3	0	1	0	0	0	0	0	0	0	0	0	0	0	0	0	0	1	0	0	0	0	0
82	1	0	145.6	56.4	26.6046	11	2		55	0		5.4	50		14	5	4	0	1	1	0	0	1	1	0	0	6	0	0	0	0	0	0	0	0	0	0	0	1	0	0	0	0	0	0	0	0	0	0
89	1	4	151.5	51	22.22		0	60	100	5	14.23	13.5	40		13	5	3	0	0	0	0	0	1	1	0	0	4	0	0	0	0	0	0	0	1	0	0	0	0	0	0	0	0	0	0	0	0	1	0
79	1	2	153	50	21.3593	22	1	50	100	8	17.18	14.1	25	23.2	13	6	3	0	0	1	0	1	0	0	0	0	4	0	0	0	0	0	0	0	0	0	0	0	0	0	0	0	0	0	0	0	0	0	0
74	1	2	160	56	21.875	25	1		100	8	19.92	19.39	15	21.5	13	2	3	0	1	0	0	0	0	1	0	0	2	0	0	0	0	0	0	0	0	0	0	1	0	0	0	0	0	0	0	0	0	0	0
86	1	2		40.8		16	2	90	5	1		8.699	15		2	0	5	1	0	0	0	0	0	1	0	0	1	0	0	0	0	0	0	0	0	0	0	0	1	0	0	0	0	0	0	1	0	0	0
77	1	5				25	2	65	95	4	16.68	18.7	50	34.5	12	5	3	0	1	1	0	0	1	1	0	0	4	0	0	0	0	0	0	1	0	0	0	0	0	0	0	0	0	0	0	0	0	0	0
77	1	3	149.9	51.8	23.0529	14			45	0		14	75		10	15	4	0	1	0	0	0	0	1	0	0	2	1	0	0	0	0	0	0	0	0	0	0	0	0	0	0	0	0	0	0	0	0	0
81	1	4	153	75	32.04	30	0	90	90	6	14.23	17	25	16.5	14	5	4	0	0	1	0	0	0	0	0	0	2	0	0	0	0	0	0	0	0	0	0	0	0	0	0	0	0	0	0	0	0	0	0
85	1	0	154	61.6	25.974	18	1	65	90	1		10.1	65		14	6	4	0	0	1	0	0	1	0	0	0	5	0	0	0	0	0	0	0	0	0	0	0	0	0	0	0	0	0	0	0	0	0	0
70	1	5	151	63.8	27.9812	30	4	50	90	2	13.67	12.2	25	26.2	10	7	4	0	1	1	0	1	1	0	0	0	4	0	0	0	0	0	0	0	0	1	0	0	0	0	1	0	0	0	0	0	0	0	0
76	1	2	150.2	55.4	24.5567	14	3	50	90	3		14.2	65		12	1	4	0	0	1	0	1	0	0	0	0	2	1	0	1	0	0	0	1	0	0	0	0	0	0	0	0	0	0	0	0	0	0	0
92	1	1				15	0	100	90	3		12.2	40		7	1	3	0	0	1	0	0	1	1	0	0	1	0	0	0	0	0	0	0	0	0	0	0	0	0	0	0	0	0	0	0	0	0	0
70	1	3	154.4	60.1	25.2104	15	1	100	100	5	16.4	13.7	25	17	14	14	3	0	1	1	0	1	1	0	0	0	4	0	0	0	0	1	1	1	0	0	0	0	0	0	1	0	0	0	0	0	0	0	0
80	1	0				18	2		85	0	20.57	13.2	25		13	2	4	1	1	1	0	0	0	1	1	1	2	0	0	0	0	0	0	0	0	0	0	0	0	0	0	0	0	0	0	0	0	0	0
72	1	3	150.4	50.6	22.3694	26	1	80	100	8	14.72	11.8	15		12	9	3	0	1	1	0	0	1	0	0	0	4	0	0	0	0	0	0	0	0	0	0	0	1	1	1	0	0	1	0	1	0	0	0
85	1	0	149.5	44	19.6866	19	1		85	4	22.59	8.1	50		10	11	5	0	1	0	0	1	1	0	0	0	2	0	0	0	0	0	0	0	0	0	0	0	0	0	1	0	0	0	0	0	0	0	0
86	1	2	150	53	23.5556	13			100	4		16.3	40		14	6	3	0	0	1	0	1	1	1	0	0	6	0	0	0	0	0	0	0	0	0	0	0	0	0	0	0	0	0	0	0	0	0	0
81	1	2				27	2	50	95	8	23	16.6	40	12	10	1	4	0	1	0	0	0	1	0	0	0		0	0	0	0	0	0	0	0	0	0	0	0	0	0	0	0	0	0	0	0	0	0
78	1	2	141.7	57.6	28.6868	14	1	50	35	0		11.2	15		11	6	5	0	1	1	0	0	0	0	0	1	2	0	0	1	0	0	0	1	0	1	0	0	1	0	0	0	0	0	0	0	0	0	0
87	1	2	153.2	64.3	27.3964	30	1	70	90	6	18.22	10.7	40		14	8	4	1	1	1	1	1	1	0	0	0	6	0	0	0	0	0	0	0	1	0	0	0	0	0	1	0	0	0	0	0	0	0	0
85	1	2	148.8	57.5	25.9694	17	4	10	95	8	24.02	11.1	40		11	5	4	0	1	1	0	1	1	1	0	0	5	0	0	0	0	0	0	0	0	0	0	0	0	0	0	0	0	0	0	0	0	0	0
86	1	0	148	55.7	25.4291	19	0	80	90	6	17.34	9.199	40		14	4	3	0	1	1	0	0	1	0	0	0	2	0	0	0	0	0	0	0	0	0	0	0	0	0	0	0	0	0	0	0	0	0	0
78	1	0	150	76	33.7778	17	1	50	75	5	29.58	15.03	75		14	7	5	0	1	1	0	0	0	0	0	0	2	0	0	0	0	0	0	0	0	0	0	0	0	0	0	0	0	0	0	0	0	0	0
84	1	2	156.1	64.4	26.429	16	3	50	85	4	19.32	16.5	15		14	1	3	0	1	1	0	0	1	0	1	0	2	1	0	0	0	0	0	0	0	0	0	0	0	0	0	0	0	0	0	0	0	0	0
84	1	0	147	65.5	30.3114	10	2		45	0		9.5	90		11	0	3	0	0	0	0	0	0	1	0	0	1	0	0	0	0	0	0	0	0	0	0	0	0	0	0	0	0	0	0	0	0	0	0
81	1	2	143.7	57.3	27.7486	16	0	80	100	4	16.7	17.3	15	21.6	13	3	3	0	0	0	0	0	0	1	0	0	1	0	0	0	0	0	0	0	1	0	0	0	0	0	0	0	0	0	0	0	0	0	0
88	1	0	151	48.2	21.1394	20	0		65	1	20.25	10.6	40		9	9	4	1	0	1	0	0	1	0	0	0	4	0	0	0	0	0	0	0	0	0	0	0	0	0	0	0	0	0	0	0	0	0	0
84	1	5	158	77.5	31.0447	20	2	70	80	1		11.5	40		11	9	4	0	1	0	0	1	1	1	0	0	3	0	0	1	0	0	0	0	0	0	0	0	1	0	0	0	0	0	1	0	0	0	0
90	1	3				16	1	90	60	0		9.5	50		5	6	5	0	1	1	0	1	0	0	0	0	3	0	0	1	0	0	0	0	0	1	0	0	0	0	0	0	0	0	0	1	0	0	0
79	1	2	146	56	26.2713	24	1	85	95	6	12.7	21.5	25	29	12	6	3	1	1	1	0	0	1	0	0	0	5	0	0	0	0	0	0	0	0	0	0	0	0	0	0	0	0	0	0	1	0	0	0
88	1	1	151.2	75.8	33.1563	20	1	60	85	4	17.22	15.7	40	16.6	14	13	4	0	1	1	0	1	1	0	0	0	5	0	0	0	0	0	0	0	0	0	0	0	0	0	0	0	0	0	0	0	0	0	0
89	1	2	146	52.9	24.817	20	1	80	70	2		11.2	75		11	9	4	0	0	1	0	1	0	0	0	1	4	0	0	0	0	0	0	0	0	0	0	0	0	0	0	0	0	0	0	1	0	0	0
78	1	0	153	58	24.7768	19	2	60	100	8	10.46	17.6	15		14	6	4	0	1	1	0	0	1	0	0	0	2	0	0	0	0	0	0	0	0	0	0	0	0	0	0	0	0	0	0	0	0	0	0
72	1	3	152.6	66.8	28.6858	23	2	80	90	3	23.28	15.2	40		11	7	4	0	1	0	0	0	1	1	0	0	6	0	0	0	0	0	0	0	0	0	0	0	0	0	0	0	0	0	0	0	0	0	0
86	1	0	150	60	26.6667	20	1	50	90	8	21.96	19.03	55		13	9	3	0	1	1	1	0	1	0	0	0	3	0	0	0	0	0	0	1	0	0	0	0	0	0	0	0	0	0	1	0	0	0	0
86	1	2	139	56	28.984	24	4	70	80	1	61	13.13	40		14	9	4	0	1	1	0	1	0	0	0	0	3	0	0	0	0	0	0	0	0	0	0	0	0	0	0	0	0	0	0	0	0	0	0
84	1	0	150.7	50	22.0163	15	2		90	3	20.61	22	65		11	6	3	1	1	0	0	1	0	1	0	0	4	0	0	0	0	0	0	0	0	1	1	0	1	1	1	0	0	0	0	1	0	0	0
75	1	2	143.6	71.7	34.7704	17	1	100	85	2	19	12.73	50		14	5	3	0	1	0	0	1	1	1	0	0	4	0	0	0	0	0	0	0	0	0	0	0	0	0	1	0	0	0	0	0	0	0	0
76	1	0		62		23	2	100	100	8	13.29	15.27	40	11.33	8	7	4	0	1	1	0	1	1	0	0	0	2	0	0	0	0	0	0	0	0	0	0	0	0	0	0	0	0	0	0	0	0	0	0
71	1	2	158.3	70.5	28.1337	21	3	50	85	7		20.3	65		10	8	4	0	1	1	0	0	0	0	1	0	3	0	0	0	0	0	0	0	0	0	0	0	0	0	0	0	0	0	1	0	0	0	0
83	1	2			22	17	3		75	2	25.66	9	55		9		4	0	0	1	0	0	0	1	0	0	2	0	0	0	0	0	0	0	0	0	0	0	0	0	0	0	0	0	0	0	0	0	0
85	1	2	154.8	48	20.0308	18	4	60	90	4	19.16	15	40	24	7	8	5	0	0	0	0	0	0	1	1	0	3	1	0	0	0	0	0	0	0	0	0	0	0	0	0	0	0	0	0	0	0	0	0
84	1	3	150.9	46.7	20.5087	22		50	75	0		9.6	25		11	7	4	0	0	1	0	1	0	1	0	0	3	0	0	0	0	0	0	0	0	0	0	0	0	0	0	0	0	0	0	0	0	0	0
77	1	0	162	54	20.5761	20	1		100	7	9	15.1	15		12	6	3	0	1	1	0	0	0	0	0	0	3	0	0	0	0	0	0	0	0	0	0	0	0	0	0	0	0	0	0	0	0	0	0
84	1	0	158.4	65.6	26.1453	15	2	70	75	3		11.8	65		14		5	1	1	0	0	1	0	0	0	1	3	0	0	0	0	0	0	0	0	0	0	0	1	0	0	0	0	0	0	0	0	0	0
75	1	0	154.8	62.6	26.12	20	2	60	65	3	35	15.1	35		10	6	4	0	0	0	0	1	0	1	0	0	5	0	0	0	0	0	0	0	0	0	0	0	0	0	0	0	0	0	0	0	0	0	0
83	1	2	136.5	36.4	19.536	23	1		80	5			50		12	14	3	0	0	0	0	1	1	1	0	0	4	0	1	1	0	0	0	0	0	1	0	0	1	0	0	0	0	0	0	0	0	0	0
87	1	2				10			40	1		8.699	55		10	7	3	0	0	1	1	0	1	0	1	0	7	1	0	0	0	0	0	0	0	1	0	0	0	0	0	0	0	0	0	0	0	0	1
79	1	1	155	62	25.8065	23	1	60	95	8	20.01	18.87	15	19.67	11	6	3	1	1	1	1	0	0	0	0	0	3	0	0	0	0	0	0	1	0	0	0	0	0	0	0	0	0	0	0	0	0	0	0
79	1	0	154	42.5	17.9204	16	1	80	95	4	13.69	8.1	40	16.3	11	2	4	0	1	1	0	1	0	1	0	0	2	0	0	0	0	1	0	0	0	0	0	0	0	0	1	0	0	0	0	1	0	0	0
79	1	2	144	67	32.311	28	3	30	95	7	21.6	10.19	65	12	9	6	5	1	0	1	0	0	0	0	0	0	0	0	0	0	0	0	0	0	0	0	0	0	0	0	0	0	0	1	0	0	0	0	0
81	1	0					1	60	10	1		10.1	30		6	9	5	0	0	1	0	0	1	1	1	1		1	0	0	0	0	0	0	0	1	0	0	0	0	0	0	0	0	0	0	0	1	0
75	1	0	153.2	55	23.4339	19	0		95	8	8.78	20.2	15	31	12	6	2	0	1	1	0	0	0	0	0	0	2	0	0	1	0	0	0	1	0	0	0	0	0	0	0	0	0	0	0	0	0	0	0
77	1	1				24	4	70	100	6	12	14.63	15		6	5	4	0	0	1	0	0	1	0	0	0	1	0	0	1	0	0	0	0	0	0	0	0	0	0	0	0	0	0	1	1	0	0	0
92	1	0		64.5		12	1		75	1		14	40		11	8	5	0	1	1	0	0	0	0	0	0	3	0	0	0	0	0	0	0	0	0	0	0	1	0	0	0	0	0	0	0	0	0	0
86	1	2				14	4	70	60	0			85		10	4	5	1	0	1	0	0	0	0	0	0	2	0	0	0	0	0	0	0	0	1	0	0	0	0	0	0	0	0	0	1	0	0	0
74	1	0	160.6	93.9	36.4061	13			100	6	9	9	50	9	12	9	4	0	1	1	0	0	0	0	0	0	3	0	0	0	0	0	0	0	0	1	0	0	0	0	0	0	0	0	0	0	0	0	0
75	1	4	152	62	26.8352	29	3	70	100	8	15.22	18.57	0	17.8	14	5	4	0	1	1	0	1	1	0	0	0	1	0	0	1	0	0	0	0	0	0	0	0	0	0	0	0	0	0	0	0	0	0	0
82	1	2	147.7	60.6	27.7787	18	4	30	75	1		10.9	35		11	2	4	0	1	1	0	1	0	0	0	0		0	1	0	0	0	0	0	0	0	0	0	0	0	0	0	0	0	0	0	0	0	0
79	1	2				11	4	20	20	1			30		20	11	4	0	1	1	1	0	1	1	0	0	9	1	0	0	0	0	0	1	0	1	0	0	0	0	0	0	0	0	0	0	0	0	0
90	1	4	162	52	19.8141	21	1	25	90	4	16.16	16.89	25	18.5	7	9	5	1	1	1	0	0	1	1	0	0	4	0	1	0	0	0	0	1	0	0	0	0	0	0	0	0	0	1	1	1	0	0	0
78	1	3	157	42	17.0392	16	5	50	100	4	19.7	9.9	40	2	6	10	5	0	0	1	0	0	0	1	0	0	2	0	0	0	0	0	0	1	0	0	0	0	0	0	0	0	0	1	0	0	0	0	0
83	1	2	145	62	29.4887	27	4	80	100	4		14	15		14	9	4	0	1	1	0	0	0	0	0	0	5	0	0	0	0	0	0	1	0	0	0	0	0	0	0	0	0	0	1	0	0	0	0
75	1	0	155.1	65.6	27.2697	22	1		80	5	14.27	16.5	65		13	1	4	0	1	1	0	0	0	1	0	0	3	0	0	0	0	0	0	0	0	0	0	0	0	0	0	0	0	0	0	1	0	0	0
84	1	0		66.6		13	0	70	60	1		5.9	65		13	7	4	0	1	1	0	0	0	0	0	0	2	0	0	0	0	0	0	0	0	0	0	0	1	0	1	0	0	0	0	0	0	0	0
80	1	2	145.8	40.4	19.0049	18	0		55	0		8.4	40		11	11	3	0	1	0	0	1	1	0	0	0	4	0	0	0	0	0	0	0	0	0	0	0	0	0	1	0	0	0	0	0	0	0	0
72	1	2	148	84	38.35	27	1	60	100	5	14.6	13.13	15	7.47	14	2	3	1	1	0	1	0	0	0	0	0	3	0	0	0	0	0	0	0	0	0	0	0	0	0	0	0	0	0	0	1	0	0	0
71	1	2	152.4	57	24.5417	29	1	60	95	7	18.25	13.7	25	24.3	14	7	3	0	1	0	0	0	0	0	0	0	2	0	0	0	0	0	0	0	0	0	0	0	1	0	1	0	0	0	0	0	0	0	0
81	1	0				12	1	70	70	1		16.1	65		10	3	4	1	0	0	0	0	0	1	0	0	1	0	0	0	0	0	0	0	0	0	0	0	0	0	0	0	0	0	0	0	0	0	0
81	1	0				15	4	50	90	2		13.63	65		10	4	4	0	0	1	0	1	0	0	0	0	3	0	0	0	0	0	0	1	0	0	0	0	1	0	1	0	0	0	0	1	0	0	0
95	1	5							0	0			30		10	3	3	0	1	1	0	0	0	1	0	0	2	0	0	0	0	0	0	0	0	0	0	0	0	0	0	0	0	0	0	0	0	0	0
83	1	2	157	61.4	24.9097	15	5	60	70	1		11.4	60		12		4	0	1	1	0	0	1	0	0	0	7	0	0	0	0	0	0	0	0	0	0	0	0	0	0	0	0	0	0	0	0	0	0
65	1	4	162	36	13.7174	17	1	60	85	2		3.2	40		8	3	4	0	1	0	0	0	0	0	0	0	1	0	0	0	0	0	0	0	0	0	0	0	1	0	0	0	0	0	0	0	0	0	0
86	1	2				12	2	60	90	1	12.32	17	40		13	5	3	0	0	1	0	0	0	1	0	0		0	0	0	0	0	0	1	0	0	0	0	0	0	0	0	0	0	0	0	0	0	0
67	1	2	154	54	22.7694	29	4	50	95	8	13.37	17.8	25	27	14	2	3	0	1	0	0	0	0	0	0	0	2	0	0	0	0	0	0	1	0	0	0	0	0	0	0	0	0	0	0	0	0	0	0
84	1	2	141	51	25.6526	26	4	95	90	7	12.58	12.1	40	24.8	12	9	3	0	1	1	0	1	1	0	0	0	6	0	0	0	0	0	0	0	0	0	0	0	1	0	1	0	0	0	0	0	0	0	0
71	1	3	151	53.6	23.5077	22	4		90	8	12.95	14.4	25	32.7	9	9	3	0	0	0	0	1	0	1	0	0	4	0	0	0	0	0	0	1	0	0	0	0	0	0	0	0	0	0	1	1	0	0	0
80	1	2	150.2	43.7	19.3705	26	2	50	100	7	16.35	14.9	25	33	12	2	3	0	0	0	0	0	0	0	0	0	1	0	0	0	0	0	0	0	0	0	0	0	0	0	0	0	0	0	0	0	0	0	0
79	1	2	154	54	22.7694	19	2	60	75	1		6.2	40		11	16	3	0	0	1	0	0	1	1	1	0	5	1	0	0	0	1	0	1	1	0	0	0	0	0	0	0	0	0	0	0	0	0	0
76	1	1	153	53	22.6409	25	3		50	3	29.37	6.17	25	8	11	18	4	0	1	1	0	1	0	0	0	0	9	0	0	0	0	0	0	0	0	0	0	0	1	0	1	0	0	1	0	1	0	0	0
83	1	0	155	48.8	20.3122	18	4	50	90	3	17.09	19.89	15	23	9	0	3	0	0	1	0	0	0	0	0	0	2	0	1	1	0	0	0	0	0	0	0	0	0	0	0	0	0	0	0	0	0	0	0
93	1	1				14	2	50	10	0		7.5	35		9	4	3	0	0	0	0	0	0	0	0	0	1	0	0	0	0	0	0	0	0	0	0	0	1	0	0	0	0	0	0	0	0	0	0
80	1	4	154.9	53.8	22.4223	29	3	60	90	4	17.59	12	40		11	4	4	0	0	1	0	1	0	0	0	0	2	0	0	1	0	0	0	1	0	0	0	0	0	0	0	0	0	0	0	0	0	0	0
93	1	5				24	0	100	95	6	12.67	17.39	30		10	5	3	0	0	1	0	0	0	1	0	0	4	0	0	0	0	0	0	0	0	0	0	0	0	0	0	0	0	1	0	0	0	0	0
76	1	0	154	108.9	45.9184	17	1		60	1		22.1	65		12	10	3	0	1	1	0	0	1	1	0	0	5	0	0	1	0	0	0	0	0	0	0	0	1	0	0	0	0	0	0	0	0	0	0
81	1	0	148.3	44.6	20.2793	24	1	60	100	2	28	16.7	30		11	4	4	1	1	1	1	1	1	1	0	0	0	0	0	0	0	0	0	0	0	1	0	0	0	0	0	0	0	0	0	0	0	0	0
79	1	2				21	1	60	50	0		6.3	15		7	5	4	0	0	1	0	0	1	1	0	0	4	0	0	0	0	0	0	0	0	1	0	0	1	0	0	0	0	0	0	0	0	0	0
80	1	2	153	58	24.7768	23	2	60	90	3	17.22	15.3	35		12	9	4	0	1	1	0	0	0	1	0	0	4	0	0	0	0	0	0	0	0	0	0	0	0	0	0	0	0	1	0	0	0	0	0
89	1	5		67.1		15	0	55	90	2	19.73	11.3	25	13	13	0	4	1	0	0	0	0	0	1	0	0	1	0	0	0	0	0	0	1	0	0	0	1	0	0	0	0	0	0	0	0	0	0	0
83	1	3	153	55.4	23.6661	21	1	60	65	1		21	50		9	9	3	0	1	0	0	1	1	1	0	0	8	0	1	1	0	1	0	0	0	0	0	0	0	0	1	0	0	0	1	0	0	0	0
85	1	0	150.2	47.3	20.9663	17	2	70	95	5	22.88	13.1	65		11	6	3	0	0	1	0	1	0	1	0	0	3	0	0	0	0	0	0	0	0	0	0	0	0	0	0	0	0	0	1	1	0	1	0
94	1	3	147.5	41.4	19.029	12			75	3		10.9	55		8	6	4	0	0	1	0	0	0	0	0	0	2	0	0	0	0	0	0	0	0	0	0	0	0	0	0	0	0	0	0	0	0	0	0
88	1	1	143	36.7	17.9471	19	0	20	85	2	21.3		50	8.6	7	0	3	1	0	1	0	0	0	1	0	0	2	0	0	0	0	0	0	0	0	0	0	0	0	0	0	0	0	0	0	0	0	0	0
75	1	2	153	55	23.4952	23	3	100	90	1	13	5.2	15		10	6	5	0	1	1	0	0	0	1	0	0	3	0	0	0	0	0	0	1	0	0	0	0	0	0	0	0	0	0	0	0	0	0	0
81	1	4	156.5	55.4	22.6194	25	2	75	90	4	27.66	14	40		13	6	4	0	1	1	0	1	0	0	0	0	3	0	0	0	0	1	0	0	0	0	0	0	0	0	0	0	0	0	0	0	0	0	0
84	1	0	152	60	25.9695	16	0	95	100	5	9	12.6	0	18	14	4	3	0	1	1	0	0	1	0	0	0	1	0	0	0	0	0	0	0	0	0	0	0	0	0	0	0	0	0	0	0	0	0	0
71	1	4	150	63	28	17	0		70	2		19.6	55		12	11	3	0	1	1	0	0	0	1	1	0	4	1	0	0	0	0	0	0	0	0	0	0	0	0	0	0	0	0	0	0	0	0	0
76	1	3	149.7	54.1	24.1409	23	3	70	100	7		3.3	25		10		4	0	1	1	0	0	0	1	1	0	6	0	0	0	0	0	0	0	0	0	0	0	0	0	0	0	0	0	0	0	0	0	0
81	1	2	153	51	21.7865	28	0	80	95	4	14.31	15.6	15		13	10	3	0	1	1	0	1	0	0	0	0	3	0	0	0	0	0	0	0	0	0	0	0	1	0	0	0	0	0	1	0	0	0	0
73	1	0	162	67	25.5296	19	0	100	100	6	19.14	24.8	15	17	14	6	4	0	1	1	0	0	0	0	1	0	3	0	0	0	0	0	0	0	0	0	0	0	0	0	0	0	0	0	0	0	0	0	0
78	1	1	154.1	48.6	20.4659	27	4	50	100	7	15	20.43	15		11	6	5	0	0	1	1	1	1	0	0	0	1	0	0	0	0	0	0	0	0	0	0	0	0	0	0	0	0	0	0	0	0	0	0
78	1	0	157	63.5	25.7617	27	2	3	90	7	14.5	8.3	65		13	9	3	1	1	1	0	0	0	0	0	0	2	0	0	1	0	0	0	0	0	0	0	1	1	1	1	0	0	0	0	1	0	0	0
85	1	0				19	1	60	95	6		14.9	50		11	9	3	0	0	0	0	1	0	1	0	0		0	0	0	0	0	0	0	0	0	0	0	0	0	0	0	0	0	0	0	0	0	0
68	1	1	142.5	49.4	24.3275	21	2	60	80	8		16	25		13	2	4	0	1	0	0	0	1	0	0	0	2	0	0	0	0	0	0	0	0	0	0	0	0	0	0	0	0	0	0	0	0	0	0
86	1	0	141.2	44.1	22.1192	29	0	80	100	4	14.49	12.4	15	12.4	13	0	2	0	0	0	0	0	0	1	0	0	1	0	0	0	0	0	0	0	0	0	0	0	0	0	0	0	0	0	0	0	0	0	0
69	1	2	166	63.1	22.8988	24	3	20	100	7	20	18.7	25		14	11	4	1	1	0	0	0	1	0	0	0	1	0	1	1	0	0	0	0	0	0	0	1	1	0	0	0	0	0	0	0	0	0	0
83	1	0	158.5	65	25.8735	17	1	60	60	1		14.3	40		13	4	4	0	1	0	1	1	0	0	0	0	2	0	0	0	0	0	0	0	0	0	0	0	0	0	1	0	0	0	0	0	0	0	0
103	1	5	148	41	18.718	14	2	90	75	0			50		10	5	4	0	0	1	0	1	0	1	0	0	2	0	0	1	0	0	0	0	0	1	0	0	1	0	0	0	0	0	0	0	0	0	0
88	1	3	152.5	58.7	25.2405	20	2	60	70	1		12.3	50		7	4	4	1	0	0	0	0	0	0	0	0	0	0	1	0	0	1	0	1	0	0	0	0	0	0	0	0	0	0	0	0	0	0	0
97	1	3		60.8		3			10	0			75		12		4	0	1	1	0	0	0	0	0	0	3	0	0	0	0	0	0	0	0	0	0	0	0	0	0	0	0	0	0	0	0	0	0
75	1	5	149	41.6	18.7379	28	1	80	100	7	20.45	12.27	40	25.5	9	6	4	0	0	1	0	1	0	1	0	1	3	0	0	1	0	0	0	0	0	0	0	0	0	0	0	0	0	0	1	0	0	0	0
78	1	4	161	55.5	21.4112	18	4	70	100	4	18.18	16.89	65		11	0	5	1	0	1	1	0	0	0	0	0	2	0	0	0	0	0	0	0	0	0	0	0	0	0	0	0	0	0	0	0	0	0	0
85	1	2	151.6	48.2	20.9724	25	4		100	5	12.1	15	15		12	5	2	0	1	1	0	0	0	1	0	0	3	0	0	0	0	0	0	0	0	0	0	0	0	0	0	0	0	0	0	0	0	0	0
88	1	3	142.6	62.5	30.7355	26	0	70	100	4	13	10.6	40	17.3	12	9	2	0	0	1	0	0	0	1	0	0	3	0	0	0	0	0	0	0	0	1	0	0	0	0	0	0	0	0	0	0	0	0	0
84	1	4	140	47.5	24.2347	20	1	80	85	3		17.8	40		13	15	3	0	0	1	0	0	1	1	0	0		0	0	0	0	0	0	0	0	0	0	0	0	0	0	0	0	0	0	0	0	1	0
72	1	4	156.8	64	26.0308	27	1	70	90	6	15.42	17.6	50	20.83	13	10	4	0	1	1	1	0	1	0	0	0	3	0	1	0	0	0	0	0	0	0	0	0	0	0	1	0	0	0	0	0	0	0	0
68	1	4	152	55	23.8054	26	2	50	75	4		26	65		11	3	3	0	0	0	0	0	0	0	1	0	1	0	0	1	0	0	0	0	0	0	0	0	0	0	0	0	0	0	0	0	0	0	0
73	1	2	150.9	74	32.4977	30	1	50	85	7	15.05	17.2	40	16.1	12	15	4	0	1	0	0	0	0	0	0	0	3	0	0	0	0	1	0	0	0	0	0	0	1	0	0	0	0	0	1	0	0	1	0
76	1	2	140	38.9	19.8469	19	0	80	100	7	11.48	18.3	30	9.5	11	9	2	0	0	1	0	0	0	0	0	0	2	0	0	0	0	0	0	1	0	0	0	0	0	0	0	0	0	0	0	1	0	0	0
86	1	2	150.1	78.8	34.9756	23	1	80	90	1	26.75	15.6	15		14	10	3	0	1	1	0	1	1	0	0	1	4	0	0	0	0	0	0	0	0	0	0	0	0	0	0	0	0	0	0	0	0	0	0
66	1	3	160.1	68.7	26.8024	28	2	45	100	8	7.66	16.5	15	32	12	8	3	0	1	1	0	0	0	0	0	1	2	0	0	1	0	0	0	0	0	0	0	0	0	0	0	0	0	0	0	0	0	0	0
87	1	2	143.6	57.9	28.0782	27	0	50	80	5		15.6	40		14	6	4	0	0	0	0	0	0	0	1	0	1	0	0	0	0	0	0	1	0	0	0	0	0	0	0	0	0	0	0	0	0	0	1
84	1	0				12	1	80	95	4		14.6	40		11	2	3	0	0	0	0	0	0	1	0	0	1	0	0	0	0	0	0	0	0	0	0	0	0	0	0	0	0	0	0	0	0	0	0
97	1	2		35.2					15	0			35		2	4	5	1	0	1	0	0	0	0	0	0	2	0	0	1	0	0	0	1	0	1	0	1	1	0	0	0	0	0	0	1	0	0	0
73	1	0	151.2	58.3	25.5015	17	4	50	90	3	23.43	8	25		12	8	4	0	1	1	0	0	0	0	0	0	3	0	0	0	0	0	0	0	0	0	0	0	0	0	0	0	0	0	0	0	0	1	0
73	1	0	161.9	71	27.0872	17	1	90	100	8	15.11	21	40		14	6	3	0	0	1	0	1	0	0	0	0	2	0	0	0	0	0	0	0	0	0	0	0	0	0	0	0	0	0	1	0	0	0	0
72	1	2	145.5	42.5	20.0753	29	3	60	95	6	18.69	11.9	40		10	1	5	0	0	1	0	0	0	0	0	0	1	0	0	0	0	0	0	0	0	0	0	0	0	0	0	0	0	0	0	0	0	0	0
77	1	0	147.5	39	17.9259	11	1	70	45	1		9.4	40		8	7	5	0	1	1	1	0	0	1	0	0	3	0	0	0	0	0	0	0	0	0	0	0	0	0	0	0	0	0	0	0	0	0	0
89	1	0	149.6	46.3	20.688	11	0	65	95	6	11.69	17	25		13	5	3	0	0	0	0	0	0	1	0	0	1	0	0	0	0	0	0	0	0	0	0	0	0	0	0	0	0	0	0	0	0	0	0
70	1	2	156.8	69.3	28.1865	24	0	60	100	8	9.72	23.5	15	23	14	4	2	0	1	1	0	1	0	0	0	0	2	0	0	0	0	0	0	0	0	0	0	0	0	0	0	0	0	0	0	0	0	0	0
73	1	0	144	40	19.2901	18	0	65	100	6		16.7	15		11	8	3	0	1	1	0	0	0	0	0	0	2	0	0	0	0	0	0	0	0	0	0	0	0	0	0	0	0	0	0	0	0	0	0
68	1	2	152.7	60.3	25.8606	29	1	50	100	7	12.7	12.53	15		12	16	4	1	1	1	0	0	0	0	0	0		0	0	1	0	0	0	1	0	0	0	1	1	1	1	0	0	0	1	1	0	0	0
77	1	0	151	48		16	3	50	100	2		20.5	25		11	6	3	0	0	1	0	1	0	0	0	0	1	0	0	0	0	0	0	0	0	0	0	0	0	0	0	0	0	0	0	0	0	0	0
80	1	0	155.8	45.5	18.7446	25	1	50	90	5	22.73	18.5	55		10	2	3	0	1	1	0	0	0	0	0	0	3	0	0	0	0	0	0	0	0	0	0	0	0	0	0	0	0	0	0	0	0	0	0
77	1	0	149	49.4	22.2512	15	2	10	90	5	18.47	14.4	55		11		3	0	1	1	0	0	0	0	0	0	2	0	0	0	0	0	0	0	0	0	0	0	0	0	0	0	0	0	0	0	0	0	0
84	1	2	145.6	58.7	27.6895	29	1	60	70	1		13	50		13	12	4	1	0	1	0	1	1	0	0	1	5	0	0	0	0	0	0	1	0	0	0	0	1	0	0	0	0	0	0	1	0	0	0
89	1	2	144.2	44.7	21.497	15	1	50	100	4		13.4	40		13	6	3	0	0	1	1	0	1	0	0	0	4	0	0	0	0	0	0	0	1	0	0	0	0	0	0	0	0	0	0	0	0	0	0
68	1	4	160	49.5	19.3359	29	4	30	100	6	10.8	26.3	15	29.7	8	2	2	0	0	0	0	0	0	0	0	0	2	0	0	0	0	0	0	0	0	0	0	0	0	0	0	0	0	0	0	0	0	0	0
87	1	2	147	55.3	25.5912	18	0	70	30	2		7.53	50		13	8	4	1	0	1	0	0	0	0	0	1	3	0	0	0	0	0	1	0	0	0	0	0	0	1	0	0	0	0	0	0	0	0	0
84	1	0	136	37.8	20.4369	20	0	90	95	6	25.59	20.07	40		12	4	3	0	1	1	0	0	0	0	0	0	1	0	0	0	0	0	0	0	0	0	0	0	0	0	0	0	0	0	0	0	0	0	0
78	1	2	156	64	26.2985	24	2	50	100	8	13.3	12.6	40	22	14		3	0	1	1	0	0	0	0	0	0		0	0	0	0	0	0	0	0	0	0	0	0	0	0	0	0	0	0	0	0	0	0
83	1	0	146	49.4	23.1751	22	1	60	85	2		16.8	65		11	7	4	1	1	1	0	0	0	0	0	0	2	0	0	0	0	0	0	0	0	0	0	0	1	0	0	0	0	0	0	0	0	0	0
76	1	2	152	58	25.1039	29	4	60	85	2		15.93	90		10	10	4	1	1	1	0	1	0	0	0	0	1	0	0	1	0	0	0	1	0	0	1	1	0	1	0	0	0	0	1	1	0	0	0
69	1	3	154	62	26.1427	29	0	60	100	8	5.37	16.6	0	28.5	14	3	3	0	0	1	0	0	1	0	0	0		0	0	0	0	0	0	0	0	0	0	0	0	0	0	0	0	0	0	0	0	0	0
81	1	0	158.3	71.4	28.4929	18	2	80	90	5	26.61	16.7	40	22.5	13	1	4	0	1	1	0	0	0	1	0	0	2	0	0	0	0	0	0	0	0	0	0	0	0	0	0	0	0	0	0	0	0	0	0
72	1	0	151	59	25.8761	19			50	0		11.5	75		8	13	4	0	1	0	1	0	0	1	0	0	4	0	0	1	0	0	1	1	0	0	0	0	0	0	0	0	0	0	0	0	0	0	0
72	1	4	145.6	51.1	24.1045	24	1	50	90	5	19.53	24.33	40	24.33	14	12	3	0	1	1	0	0	0	0	1	0	3	0	0	0	0	0	0	0	0	0	0	0	0	0	0	1	0	0	0	0	0	0	0
74	1	5	149	51.2	23.06	27	1	70	100	7	16.4	16.5	15	17.67	14	9	2	0	1	1	0	0	0	0	0	0	1	0	0	0	0	0	0	0	0	0	0	0	0	0	0	0	0	0	0	0	0	0	0
76	1	2	160.3	59.8	23.272	28	1	60	95	7	15.17	22.7	40	38	12		3	0	0	1	0	1	0	0	0	0	1	0	0	0	0	0	0	0	0	0	0	0	0	0	0	0	0	0	0	0	0	0	0
90	1	0	156.3	61.8	25.3	18	0		100	7	16.47	19.39	15	22	14	7	2	0	0	1	0	1	0	0	0	0	1	0	0	0	0	0	0	0	0	0	0	0	0	0	0	0	0	0	0	0	0	0	0
74	1	2				26	2	70	50	1		8.5	40		10	19	3	0	1	1	0	1	1	0	0	0	6	0	0	0	0	0	0	1	1	0	1	0	1	0	1	0	0	0	0	1	0	0	0
89	1	2	145.2	63.4	30.0716	12			70	0		11.5	40	11.5	11	2	4	0	0	1	0	0	0	1	0	0	3	0	0	0	0	0	0	0	0	0	0	0	0	0	0	0	0	0	0	0	0	0	0
76	1	2	149	50	22.5215	23	1	70	95	6	17.44	15.4	40	26	13	6	5	0	0	1	0	0	0	1	0	0	8	0	0	0	0	0	0	0	0	0	0	0	0	0	0	0	0	0	0	0	0	0	0
79	1	2	148	62.8	28.6706	17	3		70	1		10.4	40		13	7	4	0	1	1	0	0	1	0	0	0	5	0	0	0	0	0	0	0	0	0	0	0	0	0	0	0	0	0	0	0	0	0	0
67	1	2	153	57.6	24.6059	26	4	60	100	8	12.62	20.3	15		14	6	4	0	1	0	0	0	0	0	0	0	4	0	0	0	0	0	0	1	0	0	0	0	0	0	0	0	0	0	0	0	0	0	0
75	1	3	157	80	32.4557	21	1	50	95	6	13	20.39	15		14	11	3	0	1	1	1	1	1	1	0	0	3	0	0	1	0	0	0	0	0	0	0	0	0	0	0	0	0	0	1	1	0	0	0
79	1	0	144.5	71.1	34.0513	17	3		20	0		14.6	75		6	2	4	0	1	1	1	0	0	0	0	0	4	0	0	0	0	0	0	0	0	0	0	0	0	0	0	0	0	0	0	0	0	0	0
65	1	2	156.6	57.7	23.5284	24	1	60	100	8	13.41	16	15		14	0	2	0	0	0	0	1	0	1	0	0	1	0	0	0	0	0	0	1	0	0	0	0	0	0	0	0	0	0	0	0	0	0	0
82	1	2	156	58	23.833	21	1	55	85	1	36.04	10.47	40		14	6	4	1	1	1	0	0	0	0	0	0	2	0	0	0	0	0	0	0	0	0	0	0	1	0	1	0	0	0	0	1	0	0	0
78	1	2		67		22	2	50	55	3		17.8	35		4	13	4	0	1	1	0	0	0	0	0	0	6	0	0	0	0	1	0	0	0	0	0	0	0	0	0	0	0	0	0	0	0	0	0
76	1	2	149	64.5	29.0527	24	0	80	95	1	19	7.7	15	15	13	11	3	1	1	1	1	0	0	1	1	0	2	1	0	1	0	0	0	0	0	1	0	0	0	0	0	0	0	0	0	1	0	0	0
77	1	0	160	53	20.7031	10	4		65	0		5.5	40		4	2	4	0	1	0	0	0	1	1	0	0	4	0	0	1	0	0	0	0	0	0	0	0	0	0	0	0	0	0	0	0	0	0	0
65	1	4	154.7	70	29.2494	30	0		100	8	10.9	13.1	15	22.3	14	6	3	0	1	1	0	1	0	0	0	0	3	0	0	0	0	0	0	1	0	0	0	0	0	0	0	0	0	1	0	0	0	0	0
79	1	0	154.8	65.3	27.2503	9	1		25	1		10.5	65		11	4	3	0	0	1	0	0	0	0	0	0	2	0	0	1	0	0	0	0	0	0	0	0	0	0	0	0	0	0	0	1	0	0	0
91	1	0	155	62.1	25.8481	15	3	80	60	1		17.8	55		10	12	4	0	1	1	0	0	0	0	0	0	2	0	0	1	0	0	0	0	0	0	0	0	0	0	1	0	0	0	1	0	0	0	0
72	1	2	163	90	33.8741	25	0	85	95	5	10.2	17.37	15	27	14	9	3	0	1	1	0	0	0	0	0	0	3	0	0	0	0	0	0	0	0	0	0	0	0	0	0	0	0	0	0	0	0	0	0
70	1	2	155.3	51.1	21.1874	27	5	50	100	6	10.37	15.8	15	32.5	9		3	0	0	0	0	0	0	0	0	0	0	0	1	0	0	0	0	0	0	0	0	0	0	0	0	0	0	0	0	0	0	0	0
73	1	3	153.5	69.2	29.369	27	2	70	95	5		20.6	40		14	6	3	0	1	0	0	0	0	0	0	0	2	0	0	0	0	0	0	0	0	0	0	0	0	0	0	0	0	0	0	0	0	0	0
83	1	0	153.6	64	27.1267	12	1	60	90	2	15.29	12	25		14	5	3	0	1	1	0	0	0	1	1	0	4	1	0	0	0	0	0	0	0	0	0	0	0	0	0	0	0	0	0	0	0	0	0
78	1	5	163.8	61.2	22.8099	28	1	65	90	5	12.87	15.4	50	23.6	13	0	3	0	0	0	0	1	0	0	0	0	0	0	0	0	0	0	0	0	0	0	0	0	0	0	0	0	0	0	0	0	0	0	0
79	1	2				15			70	0	27	9.8	45		7	3	4	0	0	0	0	0	0	1	0	0	1	0	0	0	0	0	0	0	0	1	0	0	0	0	0	0	0	0	0	0	0	0	0
78	1	0	145.6	64.9	30.6141	14	2	75	70	2		14.1	40		9	12	5	0	0	1	0	1	0	0	0	0	4	0	0	1	0	0	0	0	0	0	0	0	1	0	1	0	0	0	0	1	0	0	0
67	1	5	150	51	22.6667	30	0	80	95	8	16	20.6	40	20	14	3	4	0	1	1	0	0	0	0	0	0	2	0	0	0	0	0	0	0	0	0	0	0	0	0	0	0	0	0	0	0	0	0	0
71	1	3	148.2	58.3	26.5444	21	1	80	100	5	16.48	15.8	25	22.53	14	9	4	0	1	1	0	1	1	0	0	0	5	0	0	0	0	0	0	1	0	0	0	0	0	0	1	0	0	0	1	0	0	0	0
79	1	2	160	68	26.5625	18			5	0		7.2	50		7	23	4	0	1	1	0	1	1	1	0	0	5	0	0	1	0	0	0	0	0	1	0	0	1	0	1	0	0	1	0	1	0	0	0
76	1	2	147	43	19.8991	30	2	50	100	7	12	15.5	55	31	12	3	3	0	0	1	0	0	0	0	0	0	1	0	1	1	0	0	0	0	0	0	0	0	0	0	0	0	0	0	0	0	0	0	0
65	1	4	155.4	67.2	27.8271	28	4	40	95	5	17.76	14.4	30		12	1	4	1	1	1	0	0	0	0	0	0	4	0	0	0	0	0	0	0	0	0	0	0	0	0	0	0	0	0	0	0	0	0	0
64	1	3	162.9	67.2	25.3237	29	2	50	100	8	11.68	10.8	15	25.7	14	3	2	0	1	0	0	0	0	0	0	0	3	0	0	0	0	0	0	0	0	0	0	0	0	0	0	0	0	0	0	0	0	0	0
87	1	2	148.1	47.9	21.8386	24	1		80	2		9.8	50		13	10	4	0	0	1	0	0	0	0	0	0	3	0	0	0	0	0	0	0	0	0	0	0	1	0	0	0	0	0	0	0	0	0	0
74	1	2	154	56.5	23.8236	24	3	50	95	8	9.06	22.6	0	21.5	12	0	2	0	0	0	0	1	0	0	0	0	2	0	0	0	0	0	0	0	0	0	0	0	0	0	0	0	0	0	0	0	0	0	0
72	1	1	150.5	63.3	27.9467	22	1	50	95	7	6.82	14.7	15		14	5	3	0	1	1	0	1	0	1	0	0	3	0	0	0	0	0	0	0	0	0	0	0	0	0	0	0	0	0	0	0	0	0	0
75	1	2	156	45	18.4911	19	1	70	100	6	10	16.3	15	28	9	2	2	0	1	0	0	0	0	1	0	0	4	0	0	1	0	0	0	0	0	0	0	1	0	0	0	0	0	0	0	0	0	0	0
77	1	3	151.7	39.8	17.2947	22	2		100	2	12.82	14.5	40	12	9	3	4	0	0	0	0	0	1	1	0	0	3	0	0	0	0	0	0	0	0	0	0	0	0	0	0	0	0	0	0	0	0	0	0
77	1	0	154	71	29.94	15	2		75	2		13.5	65		14	17	3	0	0	1	0	1	1	1	0	0	3	0	0	0	0	0	0	0	0	1	0	0	1	0	1	0	0	0	0	0	0	0	0
78	1	2	158	70.8	28.3608	19	1	50	90	4	21.53	16	25	12	12	3	4	0	0	0	0	0	0	0	0	0	2	0	0	0	0	1	0	0	0	0	0	0	0	0	0	1	0	0	0	0	0	0	0
76	1	5	146.3	47.4	22.1457	24	3	30	90	6		11.9	65		9	1	4	0	0	1	1	1	1	0	0	0	3	0	0	0	0	0	0	0	0	0	0	0	0	0	0	0	0	0	0	0	0	1	0
87	1	2	141.4	48.5	24.2573	16	1	60	100	3	16.3	21.2	40	9.3	13	5	4	1	0	0	0	0	1	1	0	0	3	0	0	1	0	0	0	0	0	0	0	0	0	0	0	0	0	0	0	0	0	0	0
76	1	0	147	48.4	22.3981	12	2	50	75	5	32.93	14.1	95		13	11	4	0	1	1	0	1	0	0	0	0		0	0	0	0	1	1	1	0	0	0	0	0	1	0	0	0	0	0	1	0	0	0
71	1	2	150	52	23.1111	28	1	50	100	8		17.39	25		14	3	3	0	1	1	0	1	0	0	0	0	3	0	0	0	0	0	0	0	0	0	0	0	0	0	0	0	0	0	0	0	0	0	0
73	1	2	146	43	20.1726	30	0		100	8	8.06	13.7	10		12	0	2	0	0	1	0	0	0	0	0	0	1	0	0	0	0	0	0	0	0	0	0	0	0	0	0	0	0	0	0	0	0	0	0
80	1	0	157.3	60.5	24.4511	23	0	50	95	7	16.51	23.2	40	17.5	12	3	3	1	0	1	0	0	0	1	0	0	2	0	0	0	0	0	0	0	0	0	0	0	0	0	0	0	0	0	0	0	0	0	0
82	1	0	149	47.5	21.3954	11	2	60	80	4	16.69	12.5	65		9	8	3	0	1	0	1	0	0	0	0	0	3	0	0	0	0	0	0	0	0	0	0	0	0	0	0	0	0	0	0	0	0	0	0
81	1	0	153	81.1	34.6448	18	1		85	5	22.64	10.5	40		14	0	4	0	0	0	0	0	0	0	0	0	0	0	0	0	0	0	0	0	0	0	0	0	0	0	0	0	0	0	0	0	0	0	0
79	1	3	154.2	64.9	27.2946	22	2	95	95	4	21.79	18.3	40	29.5	13	7	3	0	1	1	0	0	1	1	0	0	1	0	0	0	0	0	0	1	0	1	0	0	0	0	0	0	0	0	0	0	0	0	0
81	1	1	152	55	23.8054	16	2	60	50	0		12.5	50		11	18	4	0	0	0	1	1	1	0	0	0	3	0	0	0	0	0	0	0	0	0	0	0	0	0	0	0	0	0	0	0	0	0	0
74	1	2	158.5	65.8	26.1919	25	4	60	100	8	10	15	0	16.3	9	0	5	0	0	1	0	0	0	1	0	0	1	0	0	0	0	0	0	0	0	0	0	0	0	0	0	0	0	0	0	0	0	0	0
78	1	2	149	45.9	20.6747	16	4	60	85	5	12.11	6.1	25	23	10	11	4	1	1	1	0	0	1	0	0	0	5	0	0	0	0	0	0	0	0	0	0	0	0	0	0	0	0	1	0	0	0	0	0
78	1	2	157	77	31.2386	25	1	80	95	5	19.47	14.7	15		14	5	4	0	1	1	1	1	0	1	1	0	4	0	0	0	0	0	0	0	0	0	0	0	0	0	0	0	0	0	0	0	0	0	0
84	1	2	145.5	55.6	26.2633	20	2	50	95	4		15.4	40		14	8	3	0	0	1	1	0	0	1	0	0	4	0	0	0	0	0	0	1	0	0	0	0	0	0	0	0	0	0	1	0	0	0	0
73	1	2	157	55	22.3133	23	1	30	70	1		17.39	40		8		5	0	0	1	0	0	1	1	0	0	5	0	0	1	0	0	0	0	0	0	0	0	0	1	0	0	0	0	0	0	0	0	0
86	1	2	145.6	43.7	20.6138	16	2	60	95	3	14.14	14.8	65		11	11	4	0	0	0	0	1	0	1	0	0	3	0	0	0	0	0	0	0	0	0	0	0	0	0	0	0	0	0	0	1	0	0	0
82	1	2				6	4		55	1		8.5	65		9	4	4	0	1	1	0	0	1	1	0	0	2	0	0	0	0	0	0	1	0	0	0	0	0	0	0	0	0	0	0	0	0	0	0
75	1	2	162	57	21.7193	25	0	60	95	8	11	13.4	25	25	13	5	4	0	0	1	0	1	0	0	0	0	1	0	0	0	0	0	0	0	0	0	0	0	0	0	0	0	0	0	0	0	0	0	0
75	1	2				19	3	50	5	0		6.3	15		9	5	4	0	0	1	1	1	0	0	1	1	5	0	0	0	0	0	0	0	0	0	0	0	0	0	0	1	0	0	1	0	0	0	0
85	1	5	151	54	23.6832	28	1	70	65	1		18.8	50		13	1	3	0	1	1	0	0	0	0	0	0	3	0	0	1	0	0	0	0	0	0	0	0	0	0	0	0	0	0	0	1	0	0	0
86	1	2				16	0	90	45	1		7.5	25		5	11	4	0	1	0	0	0	0	0	0	0	2	0	0	0	0	0	0	1	0	1	0	0	0	0	1	0	0	1	0	0	0	0	0
79	1	0				18			15	1		7.1	15		12	12	4	1	1	0	0	0	1	0	0	0	5	0	0	1	0	0	0	0	1	0	0	0	1	0	1	0	0	0	0	1	0	0	0
85	1	0	150	59.4	26.4	18	3	70	95	6	20.57	12	15	15	14	5	4	0	1	1	0	0	0	1	0	0	2	0	0	0	0	0	0	0	0	0	0	0	0	0	0	0	0	0	0	0	0	0	0
86	1	0	148.9	72.2	32.5648	11	1		85	3		17.6	65		14	7	3	1	1	0	0	0	0	1	0	0	2	0	0	0	0	0	0	0	0	0	0	0	0	0	0	0	0	0	0	0	0	0	0
71	1	2	154.5	59	24.717	22	0		100	8	9.85	15.1	15	14.67	14	1	3	0	1	1	0	0	0	0	0	0	2	0	0	0	0	0	0	0	0	0	0	0	0	0	0	0	0	0	0	0	0	0	0
88	1	2	145.9	58.5	27.4818	14	2	60	90	4	18.2	15.9	40		13	8	3	0	0	1	0	0	0	0	0	1	2	0	0	1	0	0	0	1	0	0	0	0	0	0	1	0	0	0	1	0	0	0	0
86	1	1	145.7	55	25.9086	22	0	60	95	8	20	11.57	40		14	11	3	0	1	1	1	0	0	0	0	0	3	0	0	0	0	0	0	0	0	0	0	0	0	0	0	0	0	0	0	0	0	0	0
84	1	2				24	0	99	80	2		10.4	75		11	11	3	0	0	1	1	0	0	0	0	0		0	0	0	0	0	0	0	0	0	0	0	0	0	0	0	0	0	0	0	0	0	0
79	1	0				18	1		80	2		16.6	40		13	2	5	0	0	0	0	0	0	0	0	0	1	0	0	0	0	0	0	0	0	0	0	0	0	0	0	0	0	0	0	0	0	0	0
74	1	0				18	0		100	4	13.94	16.39	15	6.5	14	4	3	0	1	0	0	0	0	0	0	0	2	0	0	0	0	0	0	0	0	0	0	0	0	0	0	0	0	0	0	0	0	0	0
81	1	0	146	67.8	31.8071		5		15	1		8.1	15		6	10	4	0	0	1	1	0	0	1	0	0	4	0	0	1	0	0	0	0	0	0	0	1	1	0	0	0	0	0	0	1	0	0	0
74	1	0	155	60	24.974	23	1		95	6	15.94	17.39	15	21	14	2	4	0	1	1	0	1	1	0	0	0	3	0	0	1	0	0	0	1	0	0	0	0	0	0	0	0	0	0	0	1	0	0	0
82	1	0	151.5	57	24.8342	28	0	60	100	6	19	15.9	15	14	14	4	3	0	0	0	0	1	1	0	0	0	0	0	0	0	0	0	0	0	1	0	0	0	0	0	0	0	0	0	0	0	0	0	0
76	1	2	147.1	68.3	31.5642	16	2	60	65	0		9.9	40		11	13	4	0	1	1	1	1	1	1	0	0	6	0	0	0	0	0	0	1	0	0	0	0	1	0	0	0	0	0	0	0	0	0	0
65	1	2	161	51.6	19.9066	26	1	80	100	8	15.8	24.3	55	22	11	10	3	0	1	0	0	1	0	0	0	0	2	0	0	0	0	0	0	0	0	0	0	0	0	0	0	0	0	0	0	0	0	0	0
82	1	0	150	53.6	23.8222	9			55	0		12.5	40		11	3	4	0	1	1	0	0	0	1	0	0	3	0	0	0	0	0	0	0	0	0	0	0	0	0	0	0	0	0	0	0	0	0	0
83	1	0	151	47	20.6131	16	1	70	70	1	14.55	16.39	40		10	8	4	0	0	1	0	0	0	0	0	0	2	0	0	0	0	0	0	0	0	0	0	0	0	0	0	0	0	0	0	0	0	0	0
77	1	0	157	53	21.5019	15			100	5	11.37	16	15	10	13	7	4	0	1	1	0	0	0	0	0	0	2	0	0	0	0	0	0	0	0	0	0	0	0	0	0	0	0	0	0	0	0	0	0
71	1	4	157	53.7	21.7859	29	4	40	90	8	14.86	10	15	37.2	3		3	0	0	0	0	0	0	0	0	0	2	0	0	0	0	0	0	0	0	0	0	0	0	0	0	0	0	0	0	0	0	0	0
78	1	1	146.7	71.2	33.0841	16	1		65	2		15.2	40		14	10	3	0	1	1	0	1	1	0	0	0	8	0	0	0	0	0	1	0	0	0	0	0	1	0	0	0	0	0	0	0	0	0	0
76	1	0	150	58	25.7778	20	1		100	7	15.64	16.89	15	23	14	8	4	0	1	0	0	1	0	0	0	0	2	0	0	0	0	0	0	0	0	0	0	0	0	0	1	0	0	0	0	0	0	0	0
65	1	2	142	58.4	28.9625	23	0	80	100	8	8.54	18.1	15		14	3	2	0	0	1	0	0	0	0	0	0	1	0	0	0	0	0	0	0	0	0	0	0	0	0	0	0	0	1	0	0	0	0	0
75	1	2				26	1		75	5	24.3	20.2			14	6	3	1	0	0	0	0	0	0	0	0	1	0	0	0	0	0	0	0	0	0	0	0	0	0	0	0	0	0	0	0	0	0	0
86	1	2	148	68.9	31.4554	14	1	80	60	1		11.6	50		12	6	4	0	1	1	0	0	0	1	0	0	3	0	0	0	0	0	0	0	0	0	0	0	0	0	0	0	0	0	0	0	0	0	0
78	1	2	155	56.6	23.5588	26	0	80	95	4	11.25	11.9	40		13	4	4	0	1	1	0	0	0	0	0	0	3	0	0	0	0	0	0	0	0	0	0	0	0	0	0	0	0	0	0	0	0	0	0
67	1	4	153	39	16.6603	27	0	60	100	8	9.57	16.3	0	22.7	11	1	3	0	0	0	0	0	0	0	0	0		0	0	0	0	0	0	1	0	0	0	0	0	0	0	0	0	0	0	0	0	0	0
73	1	0	152.8	59.4	25.4413	20	1	60	90	4		20	40		12	5	4	0	1	1	0	0	1	0	0	0	3	0	0	0	0	0	0	1	0	0	0	0	0	0	0	0	0	0	0	0	0	0	0
79	1	0				15	0	70	90	3	16.77	14	40		14	0	4	0	0	1	0	0	0	1	0	0	1	0	0	0	0	0	0	0	0	0	0	0	0	0	0	0	0	0	0	0	0	0	0
88	1	0	151	41.7	18.2887	21	1	60	95	3	10.9	5.8	55		11	7	4	1	1	1	0	1	1	1	0	0	2	0	0	1	0	0	0	0	1	1	0	0	0	1	1	0	0	0	0	0	0	0	0
78	1	2	162.6	51.8	19.5924	23	0	80	100	5	11.9	16.7	65	20	12	7	4	0	1	0	0	1	0	0	0	0	4	0	0	0	0	0	0	0	0	0	0	0	0	0	0	0	0	0	0	0	0	0	0
81	1	2	160.9	51.9	20.0473	21	3	60	95	4	15.23	18.1	15		12	7	3	0	1	0	0	1	0	0	0	0		0	0	0	0	0	0	0	0	0	0	0	0	0	0	0	0	0	0	0	0	0	0
71	1	0	148.1	66.4	30.2732	20	2		95	5		14	40		11	12	4	0	0	1	0	1	0	0	0	0	2	0	0	0	0	0	0	1	0	0	0	0	1	0	1	0	0	0	1	1	0	0	0
85	1	0	152.4	62.6	26.9528	14	1	60	85	2		16.1	40		14	3	3	0	0	1	0	1	1	0	0	0	2	0	0	0	0	0	0	0	0	0	0	0	1	0	0	0	0	0	0	0	0	0	0
97	1	0	156	44.2	18.1624	13	2		60	0		8.1	65		10	0	5	0	0	1	1	0	0	0	0	0	3	0	0	1	0	0	1	0	0	0	0	0	0	0	0	0	0	0	0	0	0	0	0
84	1	0	154	58.4	24.6247	20	2		95	4	14.89	15.3	25	20.9	13	9	3	0	1	1	1	0	0	0	0	0	4	0	0	0	0	0	0	0	0	0	0	0	0	0	0	0	0	0	0	0	0	0	0
77	1	2	147	45	20.8247	30	0	90	100	8	16.29	14.97	0	24.1	10	4	4	0	1	0	0	0	1	0	0	0	2	0	0	0	0	0	0	0	0	0	0	0	0	0	0	0	0	0	0	0	0	0	0
80	1	2	151.6	63.9	27.8037	21	1	80	95	6	12.56	17.2	15	20.3	14		2	0	1	1	0	0	1	0	0	0	3	0	0	0	0	0	0	0	0	0	0	0	0	0	0	0	0	1	0	0	0	0	0
72	1	3	161	64	24.6904	29	0	85	95	8	10.52	16.3	15	40.3	14	3	4	0	0	1	0	0	0	0	0	0	1	0	0	0	0	0	0	0	0	0	0	0	0	0	0	0	0	0	0	0	0	0	0
77	1	2				17	0		75	0		0	40		7	1	5	0	0	0	0	0	0	1	0	0	1	0	0	1	0	0	0	0	0	0	0	0	0	0	0	0	0	0	0	0	0	0	0
71	1	2	148	44.5	20.3159	16	2		50	0		10.3	65		10	14	4	0	1	1	1	1	0	1	0	0	5	0	1	1	0	0	0	0	0	0	0	0	0	0	0	0	0	0	0	0	0	0	0
86	1	0	151.1	63.6	27.8566	11	0		70	1		12.2	55		14	3	3	0	1	0	0	0	1	0	0	0	2	0	0	0	0	0	0	0	0	0	0	0	1	0	0	0	0	0	0	1	0	0	0
81	1	0	143.6	41	19.8827	20	0	60	90	6		14.2	15		12	4	2	0	1	1	0	1	0	0	0	0	3	0	0	0	0	0	0	0	0	0	0	0	0	0	1	0	0	0	0	0	0	0	0
87	1	4	149	54.9	24.7286	18	1	60	45	0	18.85	17.89	65		13	2	4	1	0	1	0	0	1	1	0	0	3	0	0	0	0	0	0	0	0	1	0	0	0	0	0	0	0	0	0	0	0	0	0
84	1	2	148	48	21.9138	16	0	70	80	2		13.4	40		13	8	4	0	0	1	0	0	1	1	0	0	5	0	0	0	0	0	0	0	1	0	0	0	0	0	0	0	0	0	0	0	0	0	0
70	1	2	146	52	24.3948	23	1	60	85	6		15.4	55		11	13	4	0	1	0	0	0	0	0	0	0	2	0	0	1	0	0	0	0	0	0	1	1	0	0	0	0	0	0	1	1	0	0	0
90	1	2	161	43.7	16.87	11	5	50	65	1		14.8	60		11	3	3	1	1	0	0	0	0	0	0	0	0	0	0	0	0	0	0	0	0	0	0	0	0	0	0	0	0	0	0	0	0	0	0
81	1	2	153.8	78	32.9748	14	2		65	0		13.3	40		11	9	3	0	0	0	0	0	1	0	0	0	3	0	0	0	0	0	0	0	0	0	0	0	1	0	1	0	0	0	0	0	0	0	0
82	1	0				11			10	0		8.5	90		6	2	5	0	0	0	0	0	1	1	1	0	5	0	0	0	0	0	0	0	0	1	0	0	0	0	0	0	0	0	0	0	0	0	0
82	1	0	150.4	62.2	27.4976	19	2	30	85	2		16.89	15		14	3	3	0	1	1	1	1	0	0	0	0	4	0	0	1	0	0	0	1	0	1	0	0	0	0	0	0	0	0	1	0	0	0	0
84	1	0	147.8	52.8	24.1705	22	1	50	85	3	12.13	14.9	15	15	14	1	2	0	1	1	0	0	0	0	0	0	2	0	0	0	0	0	0	0	0	0	0	0	0	0	0	0	0	0	0	0	0	0	0
69	1	2	157.6	53.5	21.5398	26	2	50	95	4	15.32	17.6	25	29.9	10	4	5	0	1	1	0	0	0	0	1	0	3	0	0	0	0	0	0	0	0	0	0	0	0	0	0	0	0	0	0	0	0	0	0
75	1	2	148.5	52.6	23.8524	20	3	50	100	3	13.28	20.7	50		11	3	2	0	0	1	0	0	0	1	0	0	2	0	0	1	0	0	0	0	0	0	0	0	0	0	0	0	0	0	0	0	0	0	0
91	1	2	150	45.5	20.2222	22	1	100	95	7	16.23	16.3	25		11	3	4	0	0	1	0	1	1	1	0	0	2	0	0	0	0	0	0	1	0	0	0	0	0	0	0	0	0	0	0	0	0	0	0
83	1	2	163	65	24.4646	27	1	75	95	4	13	15.2	15	15.6	14	4	4	0	1	0	0	0	0	1	0	0		0	0	0	0	0	0	0	0	0	0	0	0	0	0	0	0	0	0	0	0	0	0
83	1	0	151	62.7	27.4988	13	1	70	65	0		14.1	40		12	7	4	0	0	1	1	1	0	0	0	0	3	0	0	1	0	0	0	0	0	0	0	1	1	1	0	0	0	0	0	0	0	0	0
68	1	2	142	52	25.7885	17	1	80	85	5	57	11.6	75	10	14	4	4	0	0	0	0	0	0	0	1	0	1	1	0	0	0	1	0	0	0	0	0	0	0	0	0	0	0	0	0	1	0	0	0
73	1	3	155.9	54	22.2178	27	1	80	100	7	13.38	15.2	40	23.6	13		3	0	1	1	0	0	0	0	0	0	2	0	0	1	0	0	0	0	0	0	1	0	0	1	0	0	0	0	0	0	0	0	0
70	1	2	156	69	28.3531	21	0	70	90	3	14.25	14.4	25	20.9	14	11	3	0	1	1	0	0	1	1	0	0	3	0	0	1	0	1	0	1	1	1	0	0	0	1	0	0	0	0	1	0	0	0	0
70	1	2	152.9	53.4	22.8416	28	3	70	90	7	22.15	12.1	80	18.3	11	2	3	0	0	0	0	0	0	0	1	0	0	1	0	0	0	0	0	0	0	0	0	0	0	0	0	1	0	0	0	0	0	0	1
82	1	2	143.8	49.7	24.0347	9	1	100	60	0		10.19	65		13	10	5	1	0	0	1	1	1	0	0	0		0	0	1	0	0	0	0	0	0	0	0	1	0	1	0	0	0	0	1	0	0	0
84	1	2	147	44	20.3619	15	4	40	70	1		10.4	60		8	2	5	0	1	1	0	1	0	0	0	0	2	0	0	0	0	0	0	0	0	0	0	0	0	0	0	0	0	0	0	0	0	0	0
88	1	0	132.5	32.8	18.6828				5	0			80		7	10	4	0	0	1	0	1	0	1	0	0	4	0	0	0	0	0	0	0	0	1	0	0	0	0	0	0	0	0	0	0	0	0	0
73	1	2	157.9	58	23.2629	18	0	50	90	8	13	16	25	30.7	14	4	3	0	1	0	0	0	0	0	0	0	2	0	0	0	0	0	0	0	0	0	0	0	0	0	0	0	0	0	0	0	0	0	0
79	1	0	156	65	26.7094	12	0	100	100	5	21.96	16.6	40		13	1	3	0	0	1	0	0	0	0	0	0	5	0	0	1	0	0	0	0	0	1	0	1	0	0	0	0	0	0	0	1	0	0	0
85	1	2	148	55.8	25.4748	22	0	80	95	4	24	12.1	25	11.2	11	3	4	0	0	1	0	0	0	1	0	0	2	0	0	0	0	0	0	0	0	0	0	0	0	0	0	0	0	0	0	0	0	0	0
78	1	4	148	70	31.9576	29	0	80	95	8	12.74	15.2	15	29.1	14		2	0	1	1	0	1	0	0	0	0	2	0	0	0	0	0	0	0	0	0	0	0	0	0	0	0	0	0	0	0	0	0	0
69	1	2	155	55	22.8928	21	2	80	100	7	16.05	18.89	25		11	5	3	0	1	1	0	0	0	0	0	0	1	0	0	0	0	0	0	0	0	0	0	0	0	0	1	0	0	0	0	0	0	0	0
70	1	4	154	61	25.721	27	4	50	100	8	15.1	15.8	15		10	7	3	0	1	1	0	1	0	0	0	0	3	1	0	0	1	0	0	1	0	0	0	0	0	0	0	1	0	0	0	0	0	0	0
77	1	2	162.6	61.9	23.4126	20	0	80	95	3	14.97	22.1	40	37.7	13	16	3	0	0	1	0	1	0	0	0	0	3	0	0	0	0	0	0	0	0	0	0	0	0	0	0	0	0	1	0	0	0	0	0
81	1	2	157.2	64.5	26.1008	21	3	50	95	8	20.13	11.3	50		14	8	4	0	1	1	0	0	1	0	0	0	3	0	0	1	0	0	0	0	0	0	0	0	1	0	0	0	0	0	0	0	0	0	0
84	1	3	140.3	43.5	22.0991	24	1	80	90	7	16.34	14.4	65		8	4	5	0	0	1	0	1	1	0	0	0	4	0	0	0	0	0	0	0	0	0	0	0	0	0	0	0	0	0	0	0	0	0	0
77	1	1	151.4	55	23.9945	22	1	80	100	7	16.27	14.8	65		14	6	4	0	1	1	0	1	0	0	0	0	4	0	0	0	0	0	0	0	0	0	0	0	0	0	0	0	0	0	0	0	0	0	0
86	1	0				16	2		50	0		8	90		7	1	5	0	0	0	0	0	0	0	0	0	0	0	0	0	0	0	0	0	0	0	0	0	0	0	0	0	0	0	0	0	0	0	0
74	1	2	144.9	44.1	21.004	23	2		100	6		14	40		11	0	4	0	0	0	0	0	0	0	0	0	0	0	0	0	0	0	0	1	0	0	0	0	0	0	0	0	0	0	0	0	0	0	0
74	1	4	147.5	39.3	18.06	27	2	60	100	8	9.7	14.9	15	32	11	1	3	0	0	0	0	0	0	0	0	0	1	0	0	0	0	0	0	0	0	0	0	0	0	0	0	0	0	0	0	0	0	0	0
90	1	2	149.6	40.7	18.1858	20			45	2		7.3	40		4	5	5	0	0	0	1	1	1	0	0	0	3	0	1	0	0	0	0	1	0	0	0	0	0	0	1	0	0	0	0	0	0	0	0
83	1	2	148.5	58.1	26.3465	27	0	50	95	8	17.82	17.39	25	16.2	14	0	4	0	0	0	0	0	0	0	0	0		0	0	0	0	0	0	0	0	0	0	0	0	0	0	0	0	0	0	0	0	0	0
72	1	2	152	69	29.865	21	1	60	85	2	14.85	14.1	25		11	7	3	0	0	1	1	1	1	1	0	0	4	0	0	1	0	0	0	1	0	0	0	0	0	0	0	0	1	0	1	0	0	0	0
69	1	2	156	56	23.0112	18	1	60	90	1		16.6	40		14	6	4	0	1	1	0	0	0	0	0	0		0	0	0	0	0	0	0	0	0	0	0	0	0	0	0	0	0	0	0	0	0	0
65	1	3	159	67	26.5021	29	0	80	100	8	8.9	23	15	17.4	14	4	2	0	1	1	0	0	1	0	0	0	2	0	0	0	0	0	0	1	0	0	0	0	0	0	0	0	0	0	0	0	0	0	0
66	1	2	158.1	75.1	30.0453	28	0	60	100	8	10.7	17.3	15	32	14	6	2	0	1	1	0	0	0	0	0	0	4	0	0	0	0	0	0	0	0	0	0	0	0	0	0	0	0	0	1	0	0	0	0
71	1	2	156.4	68	27.7994	22	1	30	100	7	12.3	15.3	0		14	2	4	0	0	0	0	0	0	0	0	0	0	0	0	0	0	0	0	0	0	0	0	0	0	0	0	0	0	0	0	0	0	0	0
77	1	0	148	65	29.6749	11	1	60	95	2		9.4	25		14	11	4	1	1	1	1	0	1	0	0	0	4	0	0	1	0	0	0	0	0	0	0	1	1	1	0	0	0	0	0	1	0	0	0
81	1	0	157	66.5	26.9788	20	2		95	8		14.7	80		9	5	4	0	0	1	0	0	0	0	0	0	2	0	0	0	0	0	0	0	0	0	0	0	0	0	0	0	0	0	0	0	0	0	0
78	1	0	154	78	32.8892	20	4	50	80	2		17.3	65		7	11	4	0	1	1	0	1	1	0	0	1	7	0	0	1	0	0	0	0	0	0	0	0	0	0	0	0	0	0	1	0	0	0	0
82	1	0	155.7	48.4	19.9649	12	5		5	0			40		7	21	4	0	0	1	0	0	1	0	0	0	2	0	0	0	0	0	0	0	0	0	0	0	0	0	0	0	0	0	0	0	0	0	0
81	1	2	164.7	67.6	24.9207	22	2	70	90	4	16.84	14.1	25	14.1	10	1	4	0	1	1	0	0	0	0	0	0	4	0	0	0	0	0	0	0	0	0	0	0	0	0	0	0	0	0	0	0	0	0	0
82	1	0	143.1	40.2	19.6312	19	5	9	75	2		13.5	40		8	4	4	0	0	0	0	0	0	0	0	0	3	0	0	1	0	0	1	1	0	0	0	0	1	1	0	0	0	0	1	0	0	0	0
74	1	0	144.8	45.5	21.7007	20	1	40	95	8	14.47	13.4	15	23	13	3	3	0	0	1	0	0	0	0	0	0	1	0	0	0	0	0	0	0	0	0	0	0	0	0	0	0	0	0	0	0	0	0	0
78	1	4	159.2	49.8	19.6491	25	1	70	100	6	7	18.7	24	25	11	0	3	0	1	0	0	0	0	1	0	0	1	0	0	1	0	0	0	0	0	0	0	0	0	0	0	0	0	0	0	0	0	0	0
93	1	0	144	55.2	26.6204				50	0		5.9	55		12	4	4	0	0	1	1	1	1	1	0	0	7	0	0	0	0	0	0	0	0	0	0	0	0	0	0	0	0	0	0	0	0	0	0
71	1	0	158	60	24.0346	25	0	70	95	6	9.41	15.67	15	22.67	12	10	2	0	1	0	0	0	0	0	0	0	1	0	0	0	0	0	0	0	0	0	0	0	0	0	0	0	0	0	1	0	0	0	0
86	1	0				5			15	0		0	50		7	10	4	1	0	0	0	0	1	1	0	0	4	0	0	0	0	0	0	0	0	1	0	0	0	0	0	0	0	0	0	0	0	0	0
66	1	2	153	44	18.7962	25	2	50	95	5	21	14.3	40		11	6	4	0	1	0	0	0	1	0	1	0	2	0	0	0	0	0	0	0	0	0	0	0	0	0	0	0	0	0	0	0	0	0	0
91	1	0	144.2	60.1	28.9031	23	0		65	0		5.6	50		12	7	4	0	0	1	0	1	0	1	0	0	2	0	0	0	0	0	0	0	0	1	0	0	0	0	0	0	0	1	0	0	0	0	0
83	1	2				24	1		65	2	23.63	12.07	40		14	20	4	0	1	1	0	0	1	0	0	0	3	0	0	0	0	0	0	0	0	0	0	0	0	0	0	0	0	0	0	0	0	0	0
82	1	0	153.6	67	28.3983	18	1	90	80	1		16.89	40		14	3	4	0	0	1	1	0	0	0	0	0	3	0	0	0	0	0	0	0	0	0	0	0	0	0	0	0	0	0	0	0	0	0	0
76	1	3	149.5	49.5	22.1474	29	1	60	100	8	11.17	15.6	15	26.3	9	7	3	0	0	1	0	1	0	0	0	0	2	0	0	0	0	0	0	0	0	0	1	0	0	0	0	0	0	1	0	0	0	0	0
73	1	2	144	55	26.5239	25	3	50	90	3		17.39	40		9	10	4	0	0	1	0	1	1	1	0	0	3	0	0	1	0	0	0	1	0	0	0	0	0	1	1	0	0	0	0	1	0	1	0
81	1	2	139	48	24.8434	28	3	80	95	7	25.93	11	50		13	4	3	0	0	1	0	1	0	0	0	0	2	0	0	1	0	0	0	0	0	0	0	0	0	0	0	0	0	0	1	0	0	0	0
68	1	2	158.6	59.4	23.6146	21	0	70	100	5	17.35	19.27	40	19.17	14	9	3	1	1	0	0	1	1	0	0	0	2	0	0	0	0	0	0	0	0	0	0	0	0	0	1	0	0	0	0	0	0	0	0
68	1	3	162	51	19.433	28	3	98	100	2	10	20.5	25	21	12	13	2	1	1	0	0	0	1	0	0	0	3	0	0	0	0	0	0	0	0	0	0	0	0	0	0	0	0	0	1	0	0	0	0
80	1	0				19	1	50	70	1	10.32	12.9	50	7.2	13	7	3	1	0	0	0	1	1	1	0	0	5	0	0	0	0	0	0	0	0	0	0	0	1	0	1	0	0	0	0	0	0	0	0
69	1	3	155.7	46.6	19.2224	30	5		85	2		16.1	35		8	0	4	0	1	1	0	0	0	0	0	0	2	0	0	0	0	0	0	0	0	0	0	0	1	0	1	0	0	0	0	1	0	0	0
67	1	2				27	1	70	100	8	13.55	19.39	15	25	14	9	2	0	1	1	0	0	0	0	0	0	1	0	0	1	0	0	0	0	0	0	0	0	0	0	0	0	0	0	0	0	0	0	0
69	1	0	148	50.5	23.0551	28	3	50	65	8	25	19.39	40		12	4	4	0	1	0	0	0	0	0	0	0	3	0	0	0	0	0	0	0	0	0	0	0	0	0	0	0	0	0	0	0	0	0	0
69	1	4	155	65	27.0552	29	2	60	100	8	12	15.4	25	15	14	15	3	0	1	1	0	1	1	1	0	0	3	0	0	0	0	0	0	0	0	0	0	0	0	0	0	0	0	1	1	0	0	0	0
75	1	4	165.9	75.4	27.3955	29	2	65	95	6	14.43	20.2	10	22	14	0	2	0	0	0	0	0	0	0	0	0	1	0	0	0	0	0	0	0	0	0	0	0	0	0	0	0	0	0	0	0	0	0	0
80	1	1	139.7	28.4	14.55	25	0	70	70	3	15.3	12.9	40	7	11	7	4	0	0	1	0	1	1	0	0	0	0	0	0	0	0	0	0	0	0	0	0	0	0	0	0	0	0	0	0	0	0	0	0
87	1	0	145.1	47.3	22.466	17	0	60	85	2	47.8	16.6	65		12	8	3	0	0	1	1	0	1	0	1	0	2	1	0	0	0	0	0	0	0	0	0	0	0	0	0	0	0	0	0	0	0	0	0
78	1	2	156	63.8	26.2163	11			85	1		14.1	40		11	10	4	1	1	1	0	1	0	1	0	1	8	0	0	0	0	0	0	0	0	1	1	0	1	0	0	0	0	0	0	1	0	0	0
81	1	5	152	56.7	24.5412	19	0	85	55	1		10.3	75		10	8	5	0	1	1	1	0	0	0	0	1	3	0	0	0	0	0	0	0	0	0	0	0	0	0	0	0	0	0	0	0	0	0	0
83	1	5				18	1		60	1		9.8	50		9	14	4	0	1	0	1	0	0	1	1	1		0	0	0	0	0	0	0	0	0	0	0	0	0	0	0	0	0	0	0	0	0	0
80	1	3				22	1	90	60	2		10.1	80		8	2	4	0	0	1	0	1	0	0	1	0	0	0	1	1	0	0	0	1	0	0	0	0	0	0	1	0	0	0	0	0	0	0	0
79	1	2				10	1		10	1		15.2	35		12	15	4	0	1	1	1	0	1	0	0	0	5	0	0	0	0	0	0	0	1	0	0	0	1	0	0	0	0	0	0	0	0	0	0
67	1	5	151	63.4	27.8058	29	0	80	95	8	14.16	22.4	50	24	14	0	2	0	0	0	0	0	0	1	0	0	1	0	0	0	0	0	0	0	0	0	0	0	0	0	0	0	0	0	0	0	0	0	0
78	1	4	142	43.5	21.5731	17	3	50	55	1	37.4	13.6	75		12	13	4	0	0	1	0	0	0	1	0	0		0	0	1	0	0	0	0	0	0	0	0	1	0	0	0	0	0	0	0	0	0	0
75	1	3		59.5		24	2	30	100	4		19.6	55		8	2	2	0	0	1	0	0	0	0	0	0	2	0	0	0	0	0	0	0	0	0	0	0	0	0	0	0	0	0	0	0	0	0	0
68	1	4	158	53.8	21.551	28	1	60	100	8	11.91	16.7	15	27.5	13	5	2	0	1	1	1	0	0	0	0	0	3	0	0	0	0	1	0	1	0	0	0	0	0	0	1	0	0	1	0	1	0	0	0
78	1	2	160.5	60.4	23.447	23	4	20	90	3		13.2	50		7	13	4	0	0	1	0	1	0	0	1	0	3	1	0	0	0	0	0	0	0	0	0	0	1	0	1	0	0	0	0	0	0	0	0
84	1	1	145	43.5	20.6897	19	1	65	95	2	30	12.6	15	12.6	11	7	4	1	0	1	1	1	0	1	0	0		0	0	0	0	0	0	0	0	0	0	0	0	0	0	0	0	0	0	0	0	0	0
76	1	2	155.1	63.3	26.3136	22	1	50	95	7	15.56	17.39	25		14	4	4	0	0	1	0	1	0	0	0	0	2	0	0	0	0	0	0	0	0	0	0	0	0	0	0	0	0	0	0	0	0	0	0
79	1	2	145	65	30.9156	26	0	80	100	8	13.24	22.1	0	21	14	1	2	0	1	1	0	0	0	0	0	0	0	0	0	0	0	0	0	0	0	0	0	0	0	0	0	0	0	0	0	0	0	0	0
90	1	0	143.6	43.5	21.095	19	1		70	2		3.2	40		12	14	4	1	0	0	1	1	1	0	0	0	4	0	0	0	0	0	0	1	0	1	0	0	1	0	0	0	0	0	0	0	0	0	0
79	1	2	148	62	28.3053	27	0	60	100	5	10	19.7	15	20	14	8	2	0	1	1	0	0	0	0	0	0	2	0	0	0	0	0	0	0	0	0	0	0	0	0	0	0	0	0	0	0	0	0	0
83	1	1	154.7	56.8	23.7338	14	3		100	3	17	15.6	25	27.5	10	11	2	0	0	1	0	1	0	1	0	0	8	0	0	1	0	1	0	1	0	0	1	0	0	1	0	0	0	0	1	1	0	0	0
67	1	2	155	84	34.9636	23	4	50	95	8	8.02	16.7	15	25	14	3	3	0	0	1	0	1	0	0	0	0		0	0	0	0	0	0	0	0	0	0	0	0	0	1	0	0	0	0	0	0	0	0
83	1	3	151	77.8	34.1213	29	0	80	100	5	21.97	11.1	15	15.5	14	20	4	0	1	1	0	1	0	0	1	1	4	1	0	0	0	0	0	1	0	1	0	0	0	0	1	0	0	0	0	0	0	0	0
89	1	2	154	47.6	20.0708	25	1	80	85	3	17.91	15.5	40		12	8	4	0	0	0	1	1	0	0	1	0	2	1	0	0	0	1	0	1	0	0	0	0	0	0	0	0	0	0	0	0	0	0	0
72	1	2	154	58	24.4561	29	1	60	100	6	15	12.17	15	7.17	14	2	3	1	0	0	0	0	0	0	0	0	2	0	0	1	0	0	0	0	0	0	1	1	1	1	0	0	0	0	0	1	0	0	0
79	1	0	159.7	66.5	26.0742	19	1	50	100	4	15.31	16.39	15		14	3	3	0	0	0	0	0	0	1	0	0	2	0	0	0	0	0	0	0	0	0	0	0	0	0	0	0	0	0	0	0	0	0	0
92	1	2	147.3	49.7	22.9061	12	1		20	0		6.3	15		9	23	4	0	0	0	0	1	1	0	0	0	2	0	0	0	0	0	0	1	0	0	0	0	1	0	1	0	0	0	0	1	0	0	0
87	1	2				13			55	0		13.1	75		7	11	4	0	1	1	0	1	1	1	0	0	6	0	0	0	0	0	0	0	0	0	0	0	0	0	0	0	0	1	0	0	0	0	0
85	1	2				9			50	0			105		9	11	3	0	1	1	0	0	1	1	0	0	14	0	0	1	0	0	0	0	0	0	0	1	1	0	1	0	0	0	0	1	0	0	0
73	1	5	150.1	45.9	20.3728	28	0	60	100	4	12.72	19.8	15	25.8	12	1	2	0	0	0	1	1	0	0	0	0	2	0	0	0	0	0	0	0	0	0	0	0	0	0	0	0	0	0	0	0	0	0	0
88	1	0	150	51.2	22.7556		1	60	75	1	20.06	15.4	65	19	11	3	4	0	1	0	0	0	0	1	0	0	2	0	0	0	0	0	0	0	0	0	0	0	0	0	0	0	0	0	0	0	0	0	0
82	1	5	148.3	47.7	21.6888	26	1	90	100	8	13.21	15.2	50	15	11	7	3	0	1	0	0	1	0	0	0	0	3	0	0	0	0	0	0	0	0	0	0	0	0	0	0	0	0	0	1	0	0	0	0
79	1	2	150.6	44.4	19.5764	27	0	70	100	8	19.9	18	50		10	6	3	0	1	1	0	0	0	0	0	0	3	0	0	0	0	0	0	1	0	0	0	0	0	0	0	0	0	0	0	0	0	0	0
69	1	0	140	71	36.22	15	0		100	5	13.36	6.03	15	17.33	14	10	3	0	1	1	0	0	0	0	0	0	3	0	0	0	0	0	0	0	0	0	0	0	0	0	0	0	0	1	0	0	0	0	0
82	1	0	147.8	47.8	21.8816	13	2		95	6	15.7	24	15	15	11	1	3	0	0	0	1	0	0	1	0	0	2	0	0	0	0	0	0	0	0	0	0	0	0	0	0	0	0	0	0	0	0	0	0
75	1	0				13	2	80	70	1	25	27.2	55		13	5	3	0	0	1	0	0	1	1	0	0	1	1	0	0	0	0	0	0	0	0	0	0	0	0	0	0	0	0	0	1	0	0	0
72	1	0	158.6	58.1	23.0978	20	0	80	100	6	11.7	17.5	15	31.5	14	2	2	0	1	1	0	0	0	0	0	0	2	0	0	0	0	0	0	0	0	0	0	0	0	0	0	0	0	0	0	0	0	0	0
74	1	0	144.1	51.2	24.6571	14	1	45	95	8		14.7	65		13		4	0	0	1	0	0	0	1	0	0	3	0	0	0	0	0	0	0	0	0	0	0	0	0	0	0	0	0	0	0	0	0	0
68	1	3	158	46.4	18.5868	30	0	60	100	7	13.9	16.23	40	15.67	11	8	3	0	1	1	0	0	1	0	0	0	3	0	0	0	0	0	0	0	0	0	0	0	0	0	0	0	0	0	0	0	0	0	0
81	1	2	153	51.7	22.0855	15	4	50	80	3	48	8.199	80	11.6	13	7	4	0	1	1	0	1	1	1	1	0	2	0	0	0	0	0	0	0	0	0	0	0	0	0	0	0	0	0	0	0	0	0	0
76	1	2	152	73.6	31.856	21	0	80	95	4	17.31	17.7	40	20.5	13	5	4	0	1	1	0	0	1	1	0	0	5	0	0	0	0	0	0	0	0	0	0	0	0	0	0	0	0	0	0	0	0	0	0
74	1	2	148.8	58.9	26.6017	21	1		90	6		14.7	40		14	7	3	0	1	1	0	0	0	0	0	0	2	0	0	0	0	0	0	0	0	0	0	0	0	0	0	0	0	1	0	0	0	0	0
75	1	4	147.1	58.9	27.2201	25	0	70	80	8	36.86	9.199	80		12	7	4	0	1	1	0	1	1	1	0	0	7	0	0	0	0	0	0	1	0	0	0	0	0	0	0	0	1	0	0	0	0	0	0
75	1	2	151	50	21.9289	27	3	50	95	6	15.2	14.2	15	29	9	6	5	0	1	1	0	0	0	0	0	0	2	0	1	0	0	0	0	0	0	0	0	0	0	0	0	0	0	0	0	0	0	0	0
73	1	2	148.9	60.3	27.1974	18	1		75	2		20.1	75		14	6	3	0	1	1	0	1	1	0	0	0	3	0	0	0	0	0	0	0	0	0	0	0	0	0	0	0	0	0	0	0	0	0	0
82	1	0	150.7	45.1	19.8587	17	3		70	0		8	40		11	7	4	0	0	1	0	0	0	0	1	0	2	1	0	0	0	0	0	0	0	0	0	0	0	0	0	0	0	0	0	0	0	0	0
72	1	2	143.2	58.4	28.4791	20	3	70	95	6	14.67	10	35		14		4	0	0	0	0	0	1	0	0	0	2	0	0	0	0	0	0	1	0	0	0	0	0	0	0	0	0	0	0	0	0	0	0
79	1	3	150	48	21.3333	26	5	70	100	7	10.2	19.6	15	21	9	0	2	0	1	0	0	0	0	0	0	0	1	0	0	0	0	0	0	0	0	0	0	0	0	0	0	0	0	0	0	0	0	0	0
79	1	3				23	5	50	60	3			90		7	4	5	0	1	1	0	0	0	0	0	0	4	0	0	0	0	0	0	0	0	0	0	0	0	0	0	0	0	0	0	0	0	0	0
76	1	2				14			90	3	14	11.6	60		9	5	4	1	1	1	1	0	0	0	0	0	3	0	0	0	0	0	0	0	0	0	0	0	0	0	0	0	0	0	0	0	0	0	0
76	1	2	148	52	23.74	24	1	80	80	3		11.8	40		13	9	2	0	1	1	0	0	0	0	0	0	5	0	0	0	0	1	0	1	0	0	0	0	0	0	0	0	0	0	0	0	0	0	0
76	1	3	155	51	21.2279	17	0	60	100	6	9	15.4	15	18	13	5	4	0	1	1	0	0	0	1	0	0	2	0	0	0	0	0	0	0	0	0	0	0	0	0	0	0	0	0	0	0	0	0	0
84	1	2	152.1	43.1	18.6303	23	1	60	100	5	15.68	12.2	40	23.4	10	7	4	1	0	0	0	1	1	0	0	0	4	0	0	1	0	0	0	0	0	1	0	0	1	0	0	0	0	0	0	1	0	0	0
82	1	0	159	48.6	19.2239	25	1	80	65	1		12.3	40		11	8	4	0	1	1	0	0	0	1	0	0	6	0	0	0	0	0	0	0	0	0	0	0	0	0	0	0	0	0	0	0	0	0	0
87	1	0				18	1	60	75	4	44.8	11.4	40		14	10	4	1	0	1	0	1	1	0	0	0	5	0	0	1	0	0	0	0	0	0	0	0	0	0	0	0	0	0	0	0	0	0	0
78	1	0	148	51	23.2834	20	5		85	3	18	16.6	40		12	5	4	0	0	1	1	0	0	0	0	0	2	0	0	0	0	0	0	0	0	0	0	0	0	0	0	0	0	0	0	0	0	0	0
73	1	3	156	57	23.4221	29	2	60	95	8	7.82	10	15	30	13	3	3	0	0	0	0	0	0	0	0	0	0	0	0	0	0	0	0	1	0	0	0	0	0	0	0	0	0	0	0	0	0	0	0
81	1	2	142.2	48.2	23.8368	21	1	80	90	6	16.2	8.8	25	13.8	13		4	0	0	1	0	0	0	1	0	0	2	0	0	0	0	0	0	0	0	0	0	0	0	0	0	0	0	0	0	0	0	0	0
81	1	0	145	55	26.1593	17	3	50	90	4	9.69	17.3	40	30	13	3	3	0	0	1	0	0	0	1	0	0	1	0	1	1	0	0	0	1	0	0	0	1	0	0	0	0	0	0	1	0	0	0	0
85	1	2				28	2	60	85	1		13.2	65		11	7	4	0	1	1	0	0	0	0	0	0	3	0	0	0	0	0	0	0	0	0	0	0	0	0	0	0	0	0	0	0	0	0	0
79	1	4	157.9	52.2	20.9366	30	4	50	100	6	8.9	17.1	15	17.1	9	4	3	0	0	1	0	1	0	0	0	0	1	0	0	0	0	0	0	0	0	0	0	0	0	0	0	0	0	0	0	0	0	0	0
79	1	5		40.5		15	3	50	55	1		8.5	60		4	9	5	1	0	0	0	1	1	1	0	0	5	0	0	0	0	0	0	0	0	0	0	0	1	0	0	0	0	0	0	0	0	0	0
87	1	2				17			50	0		12.1	50		7	5	4	1	0	1	0	0	1	0	0	0	1	0	0	0	0	0	0	0	0	0	0	0	0	0	0	0	0	0	0	0	0	0	0
74	1	5	161	49	18.9036	30	0	80	100	8	9.3	21.13	15	31	11	1	2	0	1	1	0	0	0	0	0	0	2	0	0	0	0	0	0	0	0	0	0	0	0	0	0	0	0	0	0	0	0	0	0
87	1	2	148	54	24.653	15	0	100	75	3		10.19	80		13	1	3	0	0	1	0	0	0	0	1	0	1	1	0	0	0	0	0	0	0	0	0	0	0	0	0	0	0	0	0	0	0	0	0
68	1	2	154.7	67.9	28.3719	15	0	80	100	2	21.9	13.7	15	20.5	11	10	3	0	1	1	0	0	0	0	0	0	4	0	0	0	0	0	0	0	0	1	0	0	0	0	0	0	0	0	0	0	0	0	0
68	1	5	150.1	49	21.7488	23	1	85	100	8	13.56	20.39	25	22	13	9	3	0	0	0	0	0	0	1	0	0	7	0	0	0	0	0	0	0	0	0	0	0	0	0	0	0	0	0	0	0	0	0	0
73	1	5				29	2	50	100	7	13.4	10.7	15	37	12	9	3	0	0	1	0	0	0	0	0	0	0	1	0	1	0	0	0	1	0	0	0	0	0	1	0	0	1	0	0	1	0	1	0
80	1	2	141	45	22.6347	26	0	90	100	6	12.3	13.6	15	23.4	14	9	2	0	1	1	1	1	1	0	0	0	2	0	0	0	0	0	0	0	0	0	0	0	0	0	0	0	0	0	0	1	0	0	0
76	1	4	159.6	75.8	29.758	26	0	80	100	8	11.02	11.4	15	26.4	12	9	2	0	1	1	0	0	1	0	0	0	2	0	0	0	0	0	0	0	0	0	0	0	0	0	0	0	0	0	0	0	0	0	0
85	1	4	155	47	19.563	28	4	50	95	7	11	16.89	15		10	5	4	0	0	0	0	0	0	0	0	0	2	0	0	0	0	0	0	0	0	0	0	0	0	0	0	0	0	0	0	0	0	0	0
77	1	2	153	53.1	22.6836	13	0	80	100	5	18.06	14.17	30		13	11	4	0	1	1	0	0	0	0	0	0	3	0	0	0	0	0	0	0	0	0	0	0	0	0	0	0	0	0	0	0	0	0	0
78	1	3	154.4	57.5	24.1198	29	5		90	7		13.7	40		14		3	0	0	1	0	0	0	0	0	0	3	0	0	0	0	0	0	0	0	0	0	0	0	0	0	0	0	0	0	0	0	0	0
74	1	3	149	59	26.5754	27	0	75	100	8	14.07	19.6	25	31.8	14	1	2	0	0	1	1	0	0	0	0	0	3	0	0	0	0	0	0	0	0	0	0	0	0	0	0	0	0	0	0	0	0	0	0
84	1	5	157	53	21.5019	28	0	80	95	6	13.68	17.2	15	30	12	3	2	0	0	1	0	0	0	0	0	0	1	0	0	0	0	0	0	0	0	0	0	0	0	0	0	0	0	0	0	0	0	0	0
65	1	0	155.7	68.35	28.51	18	0	100	100	7	15.5	11.2	13.8	13	14	5	2	0	1	1	0	0	0	0	0	0	1	0	0	0	0	0	0	0	0	0	0	0	0	0	0	0	0	0	0	0	0	0	0
72	1	3	149	53	23.8728	21	1	60	100	7	11	21.2	15	15	13	6	3	0	0	0	0	0	0	1	0	0	1	0	0	0	0	0	0	0	0	0	0	0	0	0	0	0	0	0	0	0	0	0	0
87	1	2	155.3	55.6	23.0532	15	1	60	75	1		12	40		5	8	5	0	1	1	1	0	1	1	0	0	6	0	0	0	0	0	0	0	0	0	0	0	1	0	0	0	0	0	0	0	0	0	0
76	1	2	151.9	46.4	20.1096	28	1	85	90	7	14.07	14.8	15	29.8	9	6	4	0	1	1	0	0	0	1	0	0	3	0	0	0	0	0	0	0	0	0	0	0	0	0	0	0	0	0	0	0	0	0	0
70	1	2	154.9	39.7	16.5458	21	5	50	100	5		13.6	15		7	1	3	0	0	0	0	0	0	0	0	0	1	0	0	0	0	0	0	0	0	0	0	0	0	0	0	0	0	0	0	0	0	0	0
77	1	3	148	63	28.7619	26	1	70	95	8	15.5	18.7	40	17	14	9	4	0	1	1	0	0	1	0	0	0	1	0	0	1	0	0	0	0	0	0	0	0	0	0	0	0	0	0	0	0	0	0	0
82	1	2				16	4	60	90	5	34.63	19.89	30		14	1	3	0	0	0	0	0	0	1	0	0	1	0	0	0	0	0	0	0	0	0	0	0	0	0	0	0	0	0	0	0	0	0	0
77	1	0				11	1		95	1	14	11.9	15	17	13	9	4	1	1	1	0	1	1	1	0	0	3	0	0	0	0	1	0	0	0	0	0	0	0	0	0	0	0	0	0	0	0	0	0
76	1	3	147	53	24.5268	30	2	75	95	4	17	17.2	15	8	14	7	4	0	1	1	0	0	1	0	1	0	2	1	0	0	0	0	0	1	0	0	0	0	0	0	0	0	0	0	0	0	0	0	0
68	1	2	155.7	68	28.0499	26	1	65	90	8		18.8	25		14	12	2	0	1	1	0	0	1	0	0	0	6	0	0	0	0	0	0	0	0	0	0	0	0	0	0	0	0	0	0	0	0	0	0
76	1	2	157	46	18.662	23	5	60	100	3	12.57	13.1	30	26	8	4	5	0	1	1	0	1	1	0	0	0	4	0	0	0	0	0	0	0	0	0	0	0	0	0	0	0	0	0	0	0	0	0	0
94	1	2	155	56	23.3091	13	3	50	60	1	103	6.1	80		9	0	4	0	0	0	0	0	0	0	0	0	2	0	0	0	0	0	0	0	0	0	0	0	0	0	0	0	0	0	0	1	0	0	0
82	1	4	148	46	21.0007	24	1	60	100	7	12.87	12.93	0	16.5	11	2	4	0	0	1	0	0	0	0	0	0	0	0	0	0	0	0	0	0	0	0	0	0	0	0	0	0	0	0	1	0	0	0	0
82	1	2	150.7	49.6	21.8401	24	1	100	100	5	13.5	14	15	24	13	1	2	0	0	1	0	1	0	0	0	0	1	0	0	0	0	0	0	0	0	0	0	0	0	0	0	0	0	0	0	0	0	0	0
87	1	0				9			40	1		7.1	35		10	6	5	0	0	1	1	0	0	0	1	0	3	0	0	0	0	0	0	0	0	0	0	0	0	0	0	0	0	0	0	0	0	0	0
84	1	0	145	44.1	20.975	9	0	75	80	1			15		12	2	3	0	1	1	1	1	0	0	0	0	4	0	0	0	0	0	0	0	0	0	0	0	1	0	0	0	0	0	0	0	0	0	0
81	1	0	146.4	56.7	26.4546	11	5		100	2	13	11.5	40	14.1	13		3	0	0	0	0	0	0	1	0	0	0	0	0	0	0	0	0	0	0	0	0	0	0	0	0	0	0	0	0	0	0	0	0
70	1	2				27	1	50	100	8	12.23	15.1	15		9	9	5	0	1	0	0	0	0	0	0	0	3	0	0	0	0	0	0	0	0	0	0	0	0	0	0	0	0	0	0	0	0	0	0
73	1	2	163	65.6	24.69	15	3	50	85	2	28.4	13.1	50		13	5	3	0	1	1	0	0	0	1	0	0	2	0	0	0	0	0	0	0	0	0	0	0	0	0	0	0	0	0	1	0	0	0	0
78	1	2	149	53	23.8728	18	1	60	95	4	17.33	17.3	15	26	11	13	5	0	0	0	0	1	1	0	0	0	2	0	0	0	0	0	0	1	0	0	0	0	0	0	0	0	0	0	0	0	0	0	0
74	1	0	144	33.9	16.3484	25	1		90	8	16.18	12.7	25	16.5	7	0	4	0	0	0	0	0	0	0	0	0	3	0	0	0	0	0	0	1	0	0	0	0	0	0	0	0	0	0	0	0	0	0	0
85	1	2	140	54	27.551	22	0	85	95	5	15.1	8.5	30	5.5	14	2	4	0	1	0	0	0	0	0	0	0	1	0	0	0	0	0	0	0	0	0	0	0	0	0	0	0	0	0	0	0	0	0	0
67	1	2	158	60	24.0346	28	1	50	100	8	11	20.1	15	30	12	5	2	0	1	1	0	0	0	0	0	0	2	0	0	0	0	0	0	0	0	0	0	0	0	0	0	0	0	0	0	0	0	0	0
75	1	0	156.1	51	20.9298	15	3	60	80	5	18.74	24	25		8	9	4	0	1	1	0	0	0	1	0	0	4	0	0	0	0	0	0	0	0	0	0	0	0	0	0	0	0	0	0	0	0	0	0
77	1	0	157	70	28.3987	14	1	80	85	3		15.5	40	17.1	12	7	3	0	1	1	0	0	0	0	0	0	4	0	0	1	0	0	0	1	0	0	0	0	0	0	0	0	0	0	0	0	0	0	0
75	1	0	150	64	28.4444	13	1	60	95	5	20.11	9.699	25		14	5	4	0	1	1	0	0	1	0	0	0	2	0	0	0	0	0	0	0	0	0	0	0	0	0	0	0	0	0	0	0	0	0	0
[truncated: 78 more rows]
[truncated: 110 more columns]

## Sheet: code 1
gender	0	male
	1	female
educational level	0	Illiterate
	1	Literate
	2	Primary school
	3	Junior high school
	4	Senior high school
	5	University
MMSE	Mini-mental state examination
GDS-5	5-item Geriatric Depression Scale
ADL	Barthel index
IADL	Lawton scale
TUG	Timed Up and Go test
HGS	Hand Grip Strength
Morse	Morse Fall Scale
FRT	Functional Reach Test
MNA-SF	mini-nutritional assessment short-form
Polypharmacy
CHS	frailty phenotype of Cardiovascular Health Study
DM	Diabetes Mellitus
HTN	hypertension
CVA	Cerebrovascular Accident
CAD	Coronary heart disease
CKD	Chronic kidney disease
Dementia
Parkinson
COPD	Chronic Obstructive Pulmonary Disease
CCI	Charlson Comorbidity Index

## Sheet: code 2
drug code	drug
AB100	DIPHENHYDRAMINE CAP 50mg
AC310	CHLORPHENIRAMINE INJ 5mg
BEN01	CHLORPHENIRAMINE TAB 4mg
MEC02	MECLIZINE HCl TAB 25mg
CYP02	Cyproheptadine Syr 0.4mg/mL
PIL01	Cyproheptadine tab 4mg
AN660	PROCHLORPERAZINE INJ 5mg
CP030	PROCHLORPERAZINE TAB 5mg
FOX01	FLAVOXATE TAB 200MG
AO330	OXYBUTYNIN EXTEND TAB 5MG
AT960	TOLTERODINE L-TARTRATE TAB 2MG
BT410	TOLTERODINE SR CAP 4MG
BS500	SOLIFENACIN SUCCINAT TAB 5MG
URA01	Trospium tab 10mg
BIP01	Biperiden tab 2mg
AA580	TRIHEXIPHENIDYL HCL TAB 2mg
AA730	ATROPINE INJ 1mg
AO270	OTILONIUM TAB 40MG
AB600	Scopolamine butylbromide inj 20mg
AT660	IMIPRAMINE TAB 25mg
AT880	AMITRIPTYLINE TAB 25mg
AS210	DOXEPIN CAP 25mg
AP060	PAROXETINE TAB 20mg
CC060	MOREFINE TAB 100mg
AC850	CLOZAPINE TAB 100mg
AO350	OLANZAPINE INJ 10mg
OLA01	OLANZAPINE TAB 10mg
ZYP01	Olanzapine Zydis tab 5mg
OZA01	Olanzapine OD tab 5mg
CT030	TRIFLUOPERAZINE TAB 5MG
AC350	CHLORZOXAZONE 250mg
AA910	AMANTADINE TAB 100MG
AB050	Baclofen tab 5mg
AT130	Carbamazepine
AS990	CETIRIZINE TAB 10MG
STO01	Cimetidine inj 200mg/2mL
AD960	DIGOXIN INJ 0.5MG/2ML
LAN03	Digoxin tab 0.25mg
AI090	LOPERAMIDE CAP 2MG
BP030	NEFOPAM TAB 30MG
AO220	OXCARBAZEPINE SUSP 6GM/100ML
AO280	OXCARBAZEPINE TAB 300MG
FD020	MEPERIDINE INJ 50MG
AN660	PROCHLORPERAZINE INJ 5MG
CP030	PROCHLORPERAZINE TAB 5MG
HIR02	Cetirizine/Pseudoephedrine 5/120
BS180	SERTRALINE TAB 50MGS
AA250	ALPRAZOLAM TAB 0.5MG
ABI03	Aripiprazole tab 5mg
ARI10	Aripiprazole tab 10mg
ABI02	Aripiprazole tab 15mg
ABI01	Aripiprazole tab 20mg
ABI04	Aripiprazole maintena inj 400mg
AA650	ATENOLOL TAB 50MG
AB850	BUPROPION XL TAB 150 MG
SMA02	Captopril tab 25mg
SIN02	Carbidopa/ Levodopa tab 25/100
BC530	Citalopram
FC030	CODEINE TAB 30MG
CC080	Colchicine tab 0.5mg
AD940	Desloratadine tab 5mg
CD010	DiazepamTAB 2MG
ANG02	Dipyridamole tab 25mg
AE060	ENTACAPONE TAB 200MG
FEN03	FentanyL buccaL tab 100mcg
PAI01	FentanyL buccaL films 200mcg
PAI02	FentanyL buccaL films 600mcg
FF040	FentanyL patch 12μg/hr
FF020	FentanyL patch 25μg/hr
FF030	FentanyL patch 50μg/hr
LUV01	Fluvoxamine tab 50mg
ROS02	Furosemide tab 40mg
AF570	Furosemide inj 20mg
CH010	HALOPERIDOL TAB 0.5MG
CH020	HALOPERIDOL TAB 5MG
STA03	Hydralazine tab 10mg
CH050	Hydralazine tab 25mg
AI680	ISOSORBIDE 5-MONONITRATE 60MG
ISO03	Isosorbide 5-Mononitrate tab20mg
AS550	ISOSOBIDE DINITRATE TAB-10MG
AL170	Levocetirizine tab 5mg
NEO01	Levocetirizine tab 5mg
AM010	L-DOPA 100MG+ BENSERAZIDE 25MG
AM020	L-DOPA 200MG+ BENSERAZIDE 25MG
CP020	METOCLOPRAMIDE TAB
MIR01	MIRTAZAPINE OD TAB 30MG
AN230	NIFEDIPINE OROS 30 TAB
INV20	Paliperidone sustenna inj 100mg
INV03	Paliperidone sustenna inj 101mg
INV02	Paliperidone sustenna inj 102mg
BP290	PALIPERIDONE TAB 3MG
INV01	PALIPERIDONE TAB 9MG
MIR02	Pramipexole PR tab 0.375mg
MIR10	Pramipexole PR tab 1.5mg
PRE03	Prednisolone tab 5mg
AQ050	QUETIAPINE TAB 200MG
AQ060	QUETIAPINE XR TAB 200MG
AQ070	Quetiapine tab 25mg
MEG01	Quetiapine PR tab 50 MG
AQ100	QUINIDINE SULFATE CAP
AR230	Risperidone tab 2mg
SER01	Risperidone sol'n 1mg/mL 30mL
AR490	Risperidone consta inj 25mg
GEO01	Ziprasidone cap 40mg
XAN02	Theophylline cap 200mg
AT420	TramadoL SR tab 100mg
BT220	TramadoL cap 50mg
AT740	TraMAdoL inj 100mg
AT790	Trazodone tab 50mg
EFE01	Venlafaxine-XR cap 75mg
COF01	Warfarin tab 1mg
ORF01	Warfarin tab 5mg
